# Supplementary material for: Interferon-inducible SAMHD1 restricts viral replication through downregulation of lipid synthesis
Source: Front Immunol. 2022 Nov 30;13:1007718. doi: 10.3389/fimmu.2022.1007718 (PMC9755837; doi:10.3389/fimmu.2022.1007718)
Supplement: Supplementary Table 1 — Genome-wide gene expression profile analysis of SAMHD1 overexpressing Huh7.5.1 cells [file Table_1.xls]

## Sheet: Diff Data_Cvs.WT(UP)
	P-value (Detected)		Normalized Intensity		CV		log2 (Ratio)	P-value (Differentially expressed)	Annotation
ID	C	WT	C	WT	C	WT	WT/C	WT/C	Gene_symbol	Description	Group	Entrez_gene	RefSeq	RNA_nucleotide_gi	Protein_accession.version	Ensembl_gene	Ensembl_transcript	Ensembl_protein
PH_hs_0029905	0.0568868	3.17293e-07	13.0591	14948.6	0.677889	0.212653	NA	NA	SAMHD1	SAM domain and HD domain 1	1	25939	NM_015474.3	291575182	NP_056289.2	NA	NA	NA
PH_hs_0023150	0.274494	5.35258e-07	123.128	2334.07	1.78891	0.217107	4.22661	2.28897e-05	SPATS2L	"spermatogenesis associated, serine-rich 2-like"	1	26010	"NM_001100424.1,NM_001100423.1,NM_001100422.1,NM_015535.2"	154426311;154426287;154426252;154426309	"NP_001093894.1,NP_001093893.1,NP_001093892.1,NP_056350.2"	ENSG00000196141	"ENST00000409755,ENST00000409151,ENST00000409140,ENST00000360760,ENST00000451764,ENST00000409385,ENST00000409988,ENST00000358677,ENST00000409718"	"ENSP00000387333,ENSP00000386310,ENSP00000386730,ENSP00000353989,ENSP00000391467,ENSP00000386391,ENSP00000386931,ENSP00000351503,ENSP00000386336"
PH_hs_0042360	8.18298e-07	3.1313e-07	1326.43	17200.5	0.223634	0.212544	3.6709	4.72844e-06	DUSP22	dual specificity phosphatase 22	1	56940	NM_020185.3	34147625	NP_064570.1	ENSG00000112679	ENST00000344450	ENSP00000345281
PH_hs_0000123	0.000108594	6.65228e-07	140.851	1701.45	0.28989	0.219041	3.57371	1.06961e-05	NCF2	neutrophil cytosolic factor 2	1	4688	"NM_001190789.1,NM_001190794.1,NM_001127651.2,NM_000433.3"	299829278;299829293;299829277;189083740	"NP_001177718.1,NP_001177723.1,NP_001121123.1,NP_000424.2"	ENSG00000116701	"ENST00000418089,ENST00000413720,ENST00000367535,ENST00000367536"	"ENSP00000407217,ENSP00000399294,ENSP00000356505,ENSP00000356506"
PH_hs_0025290	6.12637e-05	5.96187e-07	167.902	1973.38	0.279107	0.21806	3.52853	1.03553e-05	COL5A1	"collagen, type V, alpha 1"	1	1289	NM_000093.3	89276750	NP_000084.3	NA	NA	NA
PH_hs_0038836	0.00165365	2.18651e-06	61.5641	659.998	0.364938	0.230598	3.42541	3.75745e-05	NTRK2	"neurotrophic tyrosine kinase, receptor, type 2"	1	4915	"NM_001018066.2,NM_001018065.2"	206597545;206597532	"NP_001018076.1,NP_001018075.1"	ENSG00000148053	"ENST00000304053,ENST00000376208"	"ENSP00000306167,ENSP00000365381"
PH_hs_0024232	0.00101467	0.0181285	71.8248	698.71	0.347403	0.505768	3.28457	0.0608483	TBX22	T-box 22	1	50945	"NM_001109879.1,NM_001109878.1,NM_016954.2"	158187510;158187508;40316908	"NP_001103349.1,NP_001103348.1,NP_058650.1"	ENSG00000122145	"ENST00000442340,ENST00000373291,ENST00000373294,ENST00000373296"	"ENSP00000396394,ENSP00000362388,ENSP00000362390,ENSP00000362393"
PH_hs_0046468	4.11056e-07	2.97916e-07	4287.1	39577.2	0.217453	0.212134	3.16116	1.05146e-05	previous version conserved probe	NA	7	NA	NA	NA	NA	NA	NA	NA
PH_hs_0043812	0.00114979	2.42695e-06	69.0265	600.513	0.351661	0.231698	3.12522	6.64454e-05	TAGLN	transgelin	1	6876	"NM_001001522.1,NM_003186.3"	48255906;48255904	"NP_001001522.1,NP_003177.2"	ENSG00000149591	"ENST00000532870,ENST00000530649,ENST00000278968"	"ENSP00000432282,ENSP00000431941,ENSP00000278968"
PH_hs_0000935	7.30535e-06	4.51577e-06	352.595	2758.02	0.247332	0.238581	2.9487	0.000127824	CYR61	"cysteine-rich, angiogenic inducer, 61"	1	3491	NM_001554.4	197313774	NP_001545.2	ENSG00000142871	ENST00000451137	ENSP00000398736
PH_hs_0039822	0.000737595	0.481369	79.2871	499.483	0.337174	22.6701	2.66312	0.968618	CCL4L1|LOC101060278|CCL4L2|CCL4	chemokine (C-C motif) ligand 4-like 1|c-C motif chemokine 4-like|chemokine (C-C motif) ligand 4-like 2|chemokine (C-C motif) ligand 4	4	9560|101060278|388372|6351	NM_001001435.2|XM_003960674.1|NM_207007.2|NM_002984.2	48949791|410173307|48949836|90704850	NP_001001435.1|XP_003960723.1|NP_996890.1|NP_002975.1	ENSG00000197262|ENSG00000205020|ENSG00000260717|ENSG00000129277	"ENST00000394463,ENST00000482104,ENST00000394465|ENST00000378352,ENST00000444414,ENST00000591637,ENST00000586598,ENST00000591167,ENST00000589336,ENST00000589079,ENST00000588929,ENST00000378350|ENST00000567608,ENST00000567807,ENST00000567858,ENST00000569856,ENST00000563132,ENST00000564234,ENST00000563802|ENST00000250151"	"ENSP00000377976,ENSP00000466965,ENSP00000377978|ENSP00000367603,ENSP00000405533,ENSP00000468405,ENSP00000467658,ENSP00000467085,ENSP00000467722,ENSP00000466720,ENSP00000465568,ENSP00000367601|ENSP00000455148,ENSP00000456156,ENSP00000454525,ENSP00000456951,ENSP00000458095,ENSP00000456123,ENSP00000455820|ENSP00000250151"
PH_hs_0007351	0.000158369	1.81756e-06	128.725	715.706	0.297692	0.228686	2.44836	0.000231528	BIRC3	baculoviral IAP repeat containing 3	1	330	"NM_182962.2,NM_001165.4"	342307085;342307084	"NP_892007.1,NP_001156.1"	ENSG00000023445	ENST00000263464	ENSP00000263464
PH_hs_0048414	0.00187312	1.02243e-05	60.6313	312.531	0.36983	0.248617	2.37944	0.000927322	LYPD1	LY6/PLAUR domain containing 1	1	116372	"NM_144586.5,NM_001077427.2"	126273571;126273574	"NP_653187.3,NP_001070895.1"	ENSG00000150551	ENST00000397463	ENSP00000380605
PH_hs_0042366	0.000104021	1.70887e-06	142.717	741.199	0.289037	0.228058	2.34518	0.000292681	ATP6V0E1	"ATPase, H+ transporting, lysosomal 9kDa, V0 subunit e1"	1	8992	NM_003945.3	50593534	NP_003936.1	ENSG00000113732	"ENST00000265093,ENST00000519911,ENST00000519374"	"ENSP00000265093,ENSP00000430896,ENSP00000429690"
PH_hs_0029092	4.00097e-05	1.91054e-06	192.155	997.078	0.271795	0.229197	2.34108	0.000302016	HSPB8	heat shock 22kDa protein 8	1	26353	NM_014365.2	38016940	NP_055180.1	ENSG00000152137	ENST00000281938	ENSP00000281938
PH_hs_0004186	9.97257e-07	3.74776e-07	1097.89	5591.57	0.225506	0.214042	2.32028	0.000107025	CYP1A1	"cytochrome P450, family 1, subfamily A, polypeptide 1"	1	1543	NM_000499.3	189339226	NP_000490.1	ENSG00000140465	"ENST00000395048,ENST00000379727"	"ENSP00000378488,ENSP00000369050"
PH_hs_0002259	0.000429767	4.3764e-06	93.279	445.664	0.32166	0.238219	2.26084	0.000700402	FOS	FBJ murine osteosarcoma viral oncogene homolog	1	2353	NM_005252.3	254750707	NP_005243.1	ENSG00000170345	ENST00000303562	ENSP00000306245
PH_hs_0048912	0.000125599	1.99772e-06	138.053	672.273	0.292828	0.229658	2.25407	0.000424953	GLIPR1	GLI pathogenesis-related 1	1	11010	NM_006851.2	110825979	NP_006842.2	NA	NA	NA
PH_hs_0027209	5.25942e-07	3.17055e-07	3129.51	15155.4	0.219608	0.212647	2.24199	0.000123341	GADD45B	"growth arrest and DNA-damage-inducible, beta"	1	4616	NM_015675.3	299782594	NP_056490.2	ENSG00000099860	ENST00000215631	ENSP00000215631
PH_hs_0000069	6.07788e-07	3.39639e-07	1897.29	8904.78	0.220901	0.213218	2.22924	0.000134572	IL8	interleukin 8	1	3576	NM_000584.3	324073503	NP_000575.1	ENSG00000169429	ENST00000307407	ENSP00000306512
PH_hs_0036356	5.53065e-06	6.2109e-07	396.436	1862.91	0.243908	0.218425	2.21409	0.000215085	TNFRSF9	"tumor necrosis factor receptor superfamily, member 9"	1	3604	NM_001561.5	315259099	NP_001552.2	NA	NA	NA
PH_hs_0027358	6.12564e-07	3.42993e-07	1875.84	8410.02	0.220972	0.2133	2.16227	0.000170581	previous version conserved probe	NA	7	NA	NA	NA	NA	NA	NA	NA
PH_hs_0045501	0.000323524	4.25893e-06	101.674	451.329	0.314285	0.237906	2.14838	0.00094218	EID3	EP300 interacting inhibitor of differentiation 3	1	493861	NM_001008394.2	339409213	NP_001008395.1	ENSG00000255150	ENST00000527879	ENSP00000435619
PH_hs_0015787	9.11599e-06	7.71925e-07	322.745	1428.58	0.250158	0.220393	2.13452	0.000323564	LOXL4	lysyl oxidase-like 4	1	84171	NM_032211.6	67782348	NP_115587.6	ENSG00000138131	ENST00000260702	ENSP00000260702
PH_hs_0003115	0.000632554	7.21172e-06	83.0183	358.797	0.332545	0.244182	2.12809	0.00138813	F2RL2	coagulation factor II (thrombin) receptor-like 2	1	2151	"NM_001256566.1,NM_004101.3"	375151567;375151566	"NP_001243495.1,NP_004092.1"	ENSG00000164220	ENST00000296641	ENSP00000296641
PH_hs_0002228	8.1389e-07	3.70466e-07	1333.89	5849.34	0.223583	0.213945	2.11379	0.000213303	PRSS23	"protease, serine, 23"	1	11098	NM_007173.4	122056696	NP_009104.1	ENSG00000150687	ENST00000441050	ENSP00000393015
PH_hs_0035765	6.0043e-07	3.43566e-07	1931.81	8331.65	0.220792	0.213314	2.10531	0.000209036	GDF15	growth differentiation factor 15	1	9518	NM_004864.2	153792494	NP_004855.2	ENSG00000130513	"ENST00000252809,ENST00000595973"	"ENSP00000252809,ENSP00000470531"
PH_hs_0004184	2.72494e-06	5.2137e-07	556.876	2441.71	0.235788	0.216877	2.1027	0.000278504	CDKN2B	"cyclin-dependent kinase inhibitor 2B (p15, inhibits CDK4)"	1	1030	"NM_078487.2,NM_004936.3"	47132609;47132608	"NP_511042.1,NP_004927.2"	NA	NA	NA
PH_hs_0014902	0.000372459	1.50633e-06	189.356	806.349	0.317882	0.226789	2.05265	0.000773866	ARL14	ADP-ribosylation factor-like 14	1	80117	NM_025047.2	217035114	NP_079323.1	ENSG00000179674	ENST00000320767	ENSP00000323847
PH_hs_0029639	0.000116064	2.57921e-06	138.053	580.685	0.291223	0.232347	2.04454	0.000941165	FLJ22184	putative uncharacterized protein FLJ22184	1	80164	NM_001190467.1	299473770	NP_001177396.1	ENSG00000183248	"ENST00000539422,ENST00000599142,ENST00000327607"	"ENSP00000438970,ENSP00000469043,ENSP00000330326"
PH_hs_0025293	0.000188187	3.61217e-06	119.397	488.153	0.301467	0.236038	2.01642	0.00126088	MYL9	"myosin, light chain 9, regulatory"	1	10398	"NM_006097.4,NM_181526.2"	365733632;365733633	"NP_006088.2,NP_852667.1"	ENSG00000101335	"ENST00000346786,ENST00000279022"	"ENSP00000217313,ENSP00000279022"
PH_hs_0043263	5.80045e-06	6.84133e-07	403.898	1642.91	0.244484	0.219294	2.00748	0.000466115	CXCL2	chemokine (C-X-C motif) ligand 2	1	2920	NM_002089.3	148298657	NP_002080.1	ENSG00000081041	ENST00000508487	ENSP00000427279
PH_hs_0021146	7.12803e-07	3.65517e-07	1551.23	6178.86	0.222353	0.213832	1.97649	0.000350794	ANXA3	annexin A3	1	306	NM_005139.2	96304463	NP_005130.1	ENSG00000138772	"ENST00000503570,ENST00000512884,ENST00000264908"	"ENSP00000421015,ENSP00000423068,ENSP00000264908"
PH_hs_0045555	0.000294319	5.24511e-06	104.472	410.728	0.311934	0.240331	1.97375	0.00179197	KLRC3	"killer cell lectin-like receptor subfamily C, member 3"	1	3823	NM_002261.2	75709174	NP_002252.2	ENSG00000205810|ENSG00000255641	"ENST00000381904,ENST00000396439|ENST00000539033"	"ENSP00000371329,ENSP00000379716|ENSP00000437563"
PH_hs_0015863	3.38329e-06	5.99819e-07	498.11	1956.39	0.238186	0.218114	1.94861	0.000530296	MICAL2	"microtubule associated monoxygenase, calponin and LIM domain containing 2"	1	9645	NM_014632.2	41281417	NP_055447.1	ENSG00000133816	ENST00000256194	ENSP00000256194
PH_hs_0015639	1.55394e-06	4.66433e-07	779.812	3033.72	0.229879	0.215908	1.92527	0.000496406	GLIPR2	GLI pathogenesis-related 2	1	152007	NM_022343.2	22095361	NP_071738.1	ENSG00000122694	"ENST00000396613,ENST00000377960"	"ENSP00000379857,ENSP00000367196"
PH_hs_0046245	1.5089e-06	4.62788e-07	795.67	3078.1	0.229581	0.215841	1.91688	0.000510244	RN7SK	"RNA, 7SK small nuclear"	1	125050	NR_001445.2	221219022	-	ENSG00000198839	ENST00000421043	ENSP00000410538
PH_hs_0048157	4.5993e-05	1.95619e-06	183.76	692.101	0.274125	0.229441	1.87789	0.00137837	GNAO1	"guanine nucleotide binding protein (G protein), alpha activating activity polypeptide O"	1	2775	NM_138736.2	162461737	NP_620073.2	ENSG00000087258	ENST00000262494	ENSP00000262494
PH_hs_0043211	6.2175e-07	3.57709e-07	1837.6	6792.6	0.221107	0.213651	1.87151	0.000521371	previous version conserved probe	NA	7	NA	NA	NA	NA	NA	NA	NA
PH_hs_0029172	0.000461699	8.79257e-06	91.4134	331.415	0.323601	0.246672	1.86885	0.00329815	PPP1R12B	"protein phosphatase 1, regulatory subunit 12B"	1	4660	"NM_001197131.1,NM_032104.2,NM_032103.2,NM_002481.3"	308199462;268607510;268607509;268607505	"NP_001184060.1,NP_115287.1,NP_115286.1,NP_002472.2"	ENSG00000077157	"ENST00000367270,ENST00000391959,ENST00000336894,ENST00000406302"	"ENSP00000356239,ENSP00000375821,ENSP00000337897,ENSP00000384496"
PH_hs_0031726	2.44058e-06	5.55208e-07	591.389	2199.99	0.234593	0.217429	1.86521	0.000694352	LOC100507507	uncharacterized LOC100507507	1	100507507	"XR_171692.1,XR_108783.1,XR_132868.1,XR_133466.1"	410172275;310120114;341915073;341914719	-	NA	NA	NA
PH_hs_0022773	2.17671e-05	1.35815e-06	235.063	867.723	0.262252	0.225763	1.84658	0.00125307	THBS1	thrombospondin 1	1	7057	NM_003246.2	40317625	NP_003237.2	NA	NA	NA
PH_hs_0028539	0.000107934	4.77457e-06	218.273	799.74	0.289769	0.239228	1.83426	0.00252694	ISG15	ISG15 ubiquitin-like modifier	1	9636	NM_005101.3	193083170	NP_005092.1	ENSG00000187608	ENST00000379389	ENSP00000368699
PH_hs_0061241	1.36756e-05	1.12703e-06	277.039	1001.8	0.255587	0.223948	1.827	0.00120889	NA	NA	1	NA	NA	NA	NA	ENSG00000171992	ENST00000394243	ENSP00000377789
PH_hs_0004760	2.78066e-05	1.55676e-06	216.407	788.409	0.265973	0.227118	1.82594	0.00145894	LOXL2	lysyl oxidase-like 2	1	4017	NM_002318.2	67782347	NP_002309.1	ENSG00000134013	ENST00000389131	ENSP00000373783
PH_hs_0043292	1.07257e-05	1.02627e-06	303.157	1083.94	0.252294	0.223053	1.81649	0.00119137	LDHB	lactate dehydrogenase B	1	3945	"NM_001174097.1,NM_002300.6"	291575127;291575126	"NP_001167568.1,NP_002291.1"	ENSG00000111716	"ENST00000350669,ENST00000396076"	"ENSP00000229319,ENSP00000379386"
PH_hs_0044920	3.95721e-07	3.14337e-07	4573.47	16478.2	0.217126	0.212576	1.81372	0.000611146	UBD	ubiquitin D	1	10537	NM_006398.3	222352095	NP_006389.2	ENSG00000228913|ENSG00000206513|ENSG00000232632|ENSG00000206511|ENSG00000206468|ENSG00000206466|ENSG00000204681|ENSG00000213886|ENSG00000224654|ENSG00000237051|ENSG00000231968|ENSG00000226898|ENSG00000237112|ENSG00000232569	ENST00000432676|ENST00000383641|ENST00000438094|ENST00000383639|ENST00000383547|ENST00000383543|ENST00000355973|ENST00000377050|ENST00000429935|ENST00000448754|ENST00000421519|ENST00000414436|ENST00000417759|ENST00000449163	ENSP00000410416|ENSP00000373137|ENSP00000406285|ENSP00000373135|ENSP00000373039|ENSP00000373035|ENSP00000348248|ENSP00000366249|ENSP00000396477|ENSP00000405709|ENSP00000396152|ENSP00000398539|ENSP00000391572|ENSP00000411263
PH_hs_0024029	2.73058e-05	1.55949e-06	218.273	787.465	0.265691	0.227136	1.81213	0.00153561	MYOF	myoferlin	1	26509	"NM_133337.2,NM_013451.3"	215422327;215422326	"NP_579899.1,NP_038479.1"	ENSG00000138119	"ENST00000371502,ENST00000371501,ENST00000359263,ENST00000358334,ENST00000463743"	"ENSP00000360557,ENSP00000360556,ENSP00000352208,ENSP00000351094,ENSP00000432708"
PH_hs_0049057	4.31805e-05	2.0025e-06	187.491	671.328	0.273063	0.229683	1.80493	0.0018091	ALPK3	alpha-kinase 3	1	57538	NM_020778.4	218084483	NP_065829.3	ENSG00000136383	ENST00000258888	ENSP00000258888
PH_hs_0024995	8.45098e-05	2.96511e-06	152.045	539.14	0.28502	0.233854	1.79764	0.00229992	SERPINE1	"serpin peptidase inhibitor, clade E (nexin, plasminogen activator inhibitor type 1), member 1"	1	5054	"NM_001165413.2,NM_000602.4"	383286746;383286745	"NP_001158885.1,NP_000593.1"	ENSG00000106366	"ENST00000445463,ENST00000223095"	"ENSP00000396766,ENSP00000223095"
PH_hs_0000022	0.000247514	5.16496e-06	118.464	413.561	0.307758	0.240149	1.79335	0.00320489	CREB5	cAMP responsive element binding protein 5	1	9586	"NM_001011666.1,NM_004904.2,NM_182899.3,NM_182898.2"	59938775;59938773;59938771;59938769	"NP_001011666.1,NP_004895.2,NP_878902.2,NP_878901.2"	ENSG00000146592	"ENST00000396298,ENST00000396300,ENST00000396299"	"ENSP00000379592,ENSP00000379594,ENSP00000379593"
PH_hs_0005014	3.17693e-05	1.7362e-06	207.079	733.646	0.268062	0.228219	1.78677	0.00178529	CXCL3	chemokine (C-X-C motif) ligand 3	1	2921	NM_002090.2	54144649	NP_002081.2	ENSG00000163734	ENST00000296026	ENSP00000296026
PH_hs_0005407	3.88838e-05	2.00248e-06	194.02	671.328	0.271325	0.229682	1.75492	0.00216405	IL23A	"interleukin 23, alpha subunit p19"	1	51561	NM_016584.2	28144902	NP_057668.1	ENSG00000110944	ENST00000228534	ENSP00000228534
PH_hs_0049288	2.06005e-06	5.52443e-07	652.02	2216.04	0.23279	0.217385	1.73369	0.0011673	OPTN	optineurin	1	10133	"NM_001008213.1,NM_001008212.1,NM_021980.4,NM_001008211.1"	56549110;56549108;56550112;56549106	"NP_001008214.1,NP_001008213.1,NP_068815.2,NP_001008212.1"	ENSG00000123240	"ENST00000378747,ENST00000378748,ENST00000378752,ENST00000378757,ENST00000378764,ENST00000263036"	"ENSP00000368021,ENSP00000368022,ENSP00000368027,ENSP00000368032,ENSP00000368040,ENSP00000263036"
PH_hs_0023492	5.41586e-07	3.50029e-07	2261.08	7547.01	0.219868	0.213469	1.72777	0.000930585	ANXA1	annexin A1	1	301	NM_000700.1	4502100	NP_000691.1	ENSG00000135046	"ENST00000376911,ENST00000257497"	"ENSP00000366109,ENSP00000257497"
PH_hs_0045756	0.00190233	0.0820694	58.7658	190.729	0.37045	0.761234	1.70263	0.340336	IL1RAP	interleukin 1 receptor accessory protein	1	3556	"NM_001167930.1,NM_134470.3"	268840340;268840044	"NP_001161402.1,NP_608273.1"	ENSG00000196083	"ENST00000422940,ENST00000434491,ENST00000422485"	"ENSP00000387371,ENSP00000391899,ENSP00000409352"
PH_hs_0030027	0.000707604	1.69306e-05	80.2199	259.656	0.335905	0.255461	1.70186	0.00766005	JUNB	jun B proto-oncogene	1	3726	NM_002229.2	44921611	NP_002220.1	ENSG00000171223	ENST00000302754	ENSP00000303315
PH_hs_0000122	9.25251e-06	1.05819e-06	320.88	1055.62	0.250351	0.223344	1.69733	0.00191048	IL32	interleukin 32	1	9235	"NM_001012636.1,NM_001012635.1,NM_001012634.1,NM_001012633.1,NM_001012632.1,NM_001012718.1,NM_001012631.1,NM_004221.4"	61658639;61658637;61658635;61658633;61658631;61658641;61639465;61639470	"NP_001012654.1,NP_001012653.1,NP_001012652.1,NP_001012651.1,NP_001012650.1,NP_001012736.1,NP_001012649.1,NP_004212.4"	ENSG00000008517	"ENST00000382213,ENST00000549213,ENST00000548652,ENST00000396890,ENST00000008180,ENST00000533097,ENST00000444393,ENST00000530890,ENST00000528163,ENST00000525643,ENST00000551122,ENST00000440815,ENST00000526464,ENST00000396887,ENST00000534507,ENST00000325568"	"ENSP00000371648,ENSP00000447812,ENSP00000446624,ENSP00000380099,ENSP00000008180,ENSP00000432917,ENSP00000411958,ENSP00000433747,ENSP00000432850,ENSP00000432218,ENSP00000447496,ENSP00000405063,ENSP00000450364,ENSP00000380096,ENSP00000431775,ENSP00000324742"
PH_hs_0042334	0.00137176	3.13456e-05	65.2953	210.557	0.357935	0.264612	1.69153	0.010668	MT4	metallothionein 4	1	84560	NM_032935.2	110350667	NP_116324.1	ENSG00000102891	ENST00000219162	ENSP00000219162
PH_hs_0042387	1.01687e-06	4.35913e-07	1079.24	3534.15	0.225693	0.215326	1.68321	0.0012661	CXCL6	chemokine (C-X-C motif) ligand 6	1	6372	NM_002993.3	194733730	NP_002984.1	ENSG00000124875	ENST00000226317	ENSP00000226317
PH_hs_0062210	0.000121351	7.16651e-05	136.187	439.054	0.292125	0.278537	1.6676	0.0132476	CCL4|LOC101060278|CCL4L1|CCL4L2	chemokine (C-C motif) ligand 4|c-C motif chemokine 4-like|chemokine (C-C motif) ligand 4-like 1|chemokine (C-C motif) ligand 4-like 2	4	6351|101060278|9560|388372	NM_002984.2|XM_003960674.1|NM_001001435.2|NM_207007.2	90704850|410173307|48949791|48949836	NP_002975.1|XP_003960723.1|NP_001001435.1|NP_996890.1	ENSG00000129277|ENSG00000197262|ENSG00000205020|ENSG00000260717	"ENST00000394495,ENST00000250151|ENST00000482104,ENST00000339270,ENST00000394465|ENST00000591637,ENST00000586598,ENST00000591167,ENST00000400702,ENST00000589336,ENST00000589079,ENST00000588929,ENST00000389068,ENST00000378350|ENST00000567608,ENST00000562236,ENST00000567807,ENST00000567858,ENST00000569856,ENST00000563132,ENST00000564234"	"ENSP00000378004,ENSP00000250151|ENSP00000466965,ENSP00000345572,ENSP00000377978|ENSP00000468405,ENSP00000467658,ENSP00000467085,ENSP00000383538,ENSP00000467722,ENSP00000466720,ENSP00000465568,ENSP00000373720,ENSP00000367601|ENSP00000455148,ENSP00000456735,ENSP00000456156,ENSP00000454525,ENSP00000456951,ENSP00000458095,ENSP00000456123"
PH_hs_0017420	9.33801e-05	3.76065e-06	148.314	478.711	0.28693	0.236491	1.66551	0.00412167	NNMT	nicotinamide N-methyltransferase	1	4837	NM_006169.2	62953139	NP_006160.1	ENSG00000166741	"ENST00000545255,ENST00000542647,ENST00000541754,ENST00000299964,ENST00000535401"	"ENSP00000445248,ENSP00000445994,ENSP00000445680,ENSP00000299964,ENSP00000441434"
PH_hs_0024260	0.000285658	8.66288e-06	105.405	333.304	0.311202	0.246483	1.66179	0.00625579	LTB	"lymphotoxin beta (TNF superfamily, member 3)"	1	4050	"NM_002341.1,NM_009588.1"	4505034;6996015	"NP_002332.1,NP_033666.1"	ENSG00000204487|ENSG00000206437|ENSG00000236237|ENSG00000238114|ENSG00000223448|ENSG00000227507|ENSG00000236925|ENSG00000231314	"ENST00000376117|ENST00000383493|ENST00000456113|ENST00000421268|ENST00000420402|ENST00000446745,ENST00000429299|ENST00000444479|ENST00000457552"	"ENSP00000365285|ENSP00000372985|ENSP00000404014|ENSP00000393693|ENSP00000398741|ENSP00000416113,ENSP00000410481|ENSP00000395102|ENSP00000404450"
PH_hs_0031306	2.93539e-06	6.61851e-07	535.421	1712.78	0.236605	0.218995	1.65289	0.00178872	KLRC2|KLRC1	"killer cell lectin-like receptor subfamily C, member 2|killer cell lectin-like receptor subfamily C, member 1"	4	3822|3821	"NM_002260.3|NM_213658.2,NM_213657.2,NM_007328.3,NM_002259.4"	75709168|283046830;283046827;283046824;283046821	"NP_002251.2|NP_998823.1,NP_998822.1,NP_015567.1,NP_002250.1"	ENSG00000205809|ENSG00000134545	"ENST00000381901,ENST00000381902|ENST00000544822,ENST00000347831,ENST00000408006,ENST00000359151"	"ENSP00000371326,ENSP00000371327|ENSP00000438038,ENSP00000256965,ENSP00000385304,ENSP00000352064"
PH_hs_0046185	1.15559e-05	1.22061e-06	294.762	940.426	0.253291	0.224719	1.64626	0.00251257	PTGES3L	prostaglandin E synthase 3 (cytosolic)-like	1	100885848	"NM_001142654.1,NM_001142653.1,NM_001261430.1"	217416406;217416404;387528016	"NP_001136126.1,NP_001136125.1,NP_001248359.1"	ENSG00000267060	"ENST00000453594,ENST00000409446,ENST00000424284"	"ENSP00000394415,ENSP00000386902,ENSP00000401675"
PH_hs_0009361	2.87845e-06	6.61196e-07	541.018	1714.67	0.236389	0.218986	1.63926	0.0018914	BIK	BCL2-interacting killer (apoptosis-inducing)	1	638	NM_001197.4	347658925	NP_001188.1	ENSG00000100290	ENST00000216115	ENSP00000216115
PH_hs_0010548	0.000153732	5.6227e-06	126.859	398.454	0.297056	0.241157	1.63706	0.00552171	DUSP10	dual specificity phosphatase 10	1	11221	"NM_144728.2,NM_144729.2,NM_007207.4"	325652096;325652093;325652089	"NP_653329.1,NP_653330.1,NP_009138.1"	ENSG00000143507	"ENST00000544095,ENST00000323825,ENST00000366899"	"ENSP00000441302,ENSP00000322015,ENSP00000355866"
PH_hs_0045029	1.34295e-05	1.32269e-06	278.904	884.718	0.255337	0.225503	1.63396	0.00274661	HDAC9	histone deacetylase 9	1	9734	"NM_001204148.1,NM_001204147.1,NM_001204146.1,NM_001204145.1,NM_001204144.1,NM_014707.1"	323423070;323423062;323423056;323423048;323423043;7662279	"NP_001191077.1,NP_001191076.1,NP_001191075.1,NP_001191074.1,NP_001191073.1,NP_055522.1"	ENSG00000048052	"ENST00000406072,ENST00000405010"	"ENSP00000384017,ENSP00000384382"
PH_hs_0045898	4.06054e-05	2.37998e-06	191.222	607.122	0.272039	0.231491	1.63232	0.00370232	IL32	interleukin 32	1	9235	"NM_001012635.1,NM_001012634.1,NM_001012633.1,NM_001012632.1,NM_001012718.1,NM_001012631.1,NM_004221.4"	61658637;61658635;61658633;61658631;61658641;61639465;61639470	"NP_001012653.1,NP_001012652.1,NP_001012651.1,NP_001012650.1,NP_001012736.1,NP_001012649.1,NP_004212.4"	ENSG00000008517	"ENST00000552356,ENST00000552664,ENST00000548476,ENST00000552936,ENST00000549213,ENST00000530538,ENST00000525377,ENST00000396890,ENST00000008180,ENST00000533097,ENST00000444393,ENST00000530890,ENST00000528163,ENST00000548807,ENST00000525643,ENST00000551122,ENST00000529550,ENST00000440815,ENST00000526464,ENST00000396887,ENST00000531965,ENST00000534507,ENST00000325568"	"ENSP00000446978,ENSP00000448683,ENSP00000449483,ENSP00000447033,ENSP00000447812,ENSP00000436929,ENSP00000433866,ENSP00000380099,ENSP00000008180,ENSP00000432917,ENSP00000411958,ENSP00000433747,ENSP00000432850,ENSP00000448354,ENSP00000432218,ENSP00000447496,ENSP00000437020,ENSP00000405063,ENSP00000450364,ENSP00000380096,ENSP00000433177,ENSP00000431775,ENSP00000324742"
PH_hs_0062058	0.000247143	8.19406e-06	110.069	340.857	0.307722	0.245778	1.62938	0.00677052	GTF2IRD2B|GTF2IRD2|GTF2IRD2P1	GTF2I repeat domain containing 2B|GTF2I repeat domain containing 2|GTF2I repeat domain containing 2 pseudogene 1	4	389524|84163|401375	NM_001003795.2|NM_173537.2|NR_002164.1	91823780|48762699|51241786	NP_001003795.1|NP_775808.2|-	ENSG00000174428|ENSG00000196275	"ENST00000418185,ENST00000423666,ENST00000312575|ENST00000451013,ENST00000405086"	"ENSP00000411454,ENSP00000405571,ENSP00000308080|ENSP00000406723,ENSP00000385491"
PH_hs_0024518	1.05264e-06	4.4889e-07	1047.52	3295.27	0.226026	0.215578	1.6245	0.00165136	OPTN	optineurin	1	10133	"NM_001008213.1,NM_001008212.1,NM_021980.4,NM_001008211.1"	56549110;56549108;56550112;56549106	"NP_001008214.1,NP_001008213.1,NP_068815.2,NP_001008212.1"	NA	NA	NA
PH_hs_0002273	2.57143e-06	6.38668e-07	574.599	1793.99	0.235157	0.218674	1.61614	0.00204623	RASD1	"RAS, dexamethasone-induced 1"	1	51655	"NM_001199989.1,NM_016084.4"	317008581;317008583	"NP_001186918.1,NP_057168.1"	ENSG00000108551	ENST00000225688	ENSP00000225688
PH_hs_0049601	3.54984e-06	7.30755e-07	491.58	1520.17	0.238728	0.219892	1.60822	0.00226415	KLRC1|KLRC2	"killer cell lectin-like receptor subfamily C, member 1|killer cell lectin-like receptor subfamily C, member 2"	4	3821|3822	"NM_213658.2,NM_213657.2,NM_007328.3,NM_002259.4|NM_002260.3"	283046830;283046827;283046824;283046821|75709168	"NP_998823.1,NP_998822.1,NP_015567.1,NP_002250.1|NP_002251.2"	ENSG00000134545|ENSG00000205809	"ENST00000544822,ENST00000347831,ENST00000408006,ENST00000359151|ENST00000381901,ENST00000381902"	"ENSP00000438038,ENSP00000256965,ENSP00000385304,ENSP00000352064|ENSP00000371326,ENSP00000371327"
PH_hs_0003563	0.00318518	4.52886e-05	61.5641	186.952	0.392969	0.270554	1.60702	0.0173692	LAMC2	"laminin, gamma 2"	1	3918	NM_005562.2	157419137	NP_005553.2	ENSG00000058085	ENST00000264144	ENSP00000264144
PH_hs_0030747	4.52071e-06	8.23982e-07	433.747	1333.21	0.241512	0.220994	1.60293	0.00245308	TMSB4X	"thymosin beta 4, X-linked"	1	7114	NM_021109.3	169259767	NP_066932.1	ENSG00000205542	"ENST00000380633,ENST00000380635,ENST00000380636,ENST00000451311"	"ENSP00000370007,ENSP00000370009,ENSP00000370010,ENSP00000414376"
PH_hs_0045713	7.54795e-06	1.04072e-06	347.931	1070.73	0.247743	0.223186	1.60283	0.00275451	previous version conserved probe	NA	7	NA	NA	NA	NA	NA	NA	NA
PH_hs_0006169	0.000272106	9.42468e-06	107.271	322.917	0.310021	0.247562	1.58851	0.00827002	ZNF579	zinc finger protein 579	1	163033	NM_152600.2	110681707	NP_689813.2	ENSG00000218891	ENST00000325421	ENSP00000320188
PH_hs_0028689	3.29355e-07	1.20644e-06	10769.1	32918.7	0.215568	0.224605	1.58434	0.00272953	CXCL1	"chemokine (C-X-C motif) ligand 1 (melanoma growth stimulating activity, alpha)"	1	2919	"NR_046035.1,NM_001511.3"	373432599;373432598	"-,NP_001502.1"	ENSG00000163739	ENST00000395761	ENSP00000379110
PH_hs_0031653	0.000193258	7.42179e-06	118.464	355.02	0.302061	0.244538	1.57711	0.00769492	LIMS2	LIM and senescent cell antigen-like domains 2	1	55679	"NM_001136037.2,NM_001256542.1,NM_001161404.1,NM_001161403.1,NM_017980.4"	238859657;374858059;238776787;238776785;238776784	"NP_001129509.2,NP_001243471.1,NP_001154876.1,NP_001154875.1,NP_060450.2"	ENSG00000072163	"ENST00000324938,ENST00000409754,ENST00000409286,ENST00000426981,ENST00000410011,ENST00000409808,ENST00000355119,ENST00000409455"	"ENSP00000326888,ENSP00000386345,ENSP00000386252,ENSP00000397253,ENSP00000387002,ENSP00000386637,ENSP00000347240,ENSP00000386383"
PH_hs_0026662	1.04071e-06	4.53706e-07	1057.78	3215.96	0.225916	0.21567	1.57572	0.00205063	EDN1	endothelin 1	1	1906	"NM_001955.4,NM_001168319.1"	269995985;269995982	"NP_001946.3,NP_001161791.1"	ENSG00000078401	ENST00000379375	ENSP00000368683
PH_hs_0046168	0.000708292	2.17998e-05	80.2199	237.939	0.335935	0.259104	1.57289	0.0126889	previous version conserved probe	NA	7	NA	NA	NA	NA	NA	NA	NA
PH_hs_0061970	0.000108598	4.93276e-06	140.851	422.059	0.289891	0.239609	1.56248	0.00672629	EPB41L5	erythrocyte membrane protein band 4.1 like 5	1	57669	"NM_001184939.1,NM_001184938.1"	296531464;296531462	"NP_001171868.1,NP_001171867.1"	NA	NA	NA
PH_hs_0022002	7.51057e-05	3.87238e-06	157.641	472.101	0.28281	0.236822	1.55671	0.00614705	previous version conserved probe	NA	7	NA	NA	NA	NA	NA	NA	NA
PH_hs_0023437	6.70804e-05	3.64101e-06	163.238	486.265	0.280738	0.236127	1.54763	0.00617694	SAMD8	sterile alpha motif domain containing 8	1	142891	"NM_001174156.1,NM_144660.2"	292658772;292658771	"NP_001167627.1,NP_653261.1"	ENSG00000156671	ENST00000372690	ENSP00000361775
PH_hs_0013934	1.78366e-05	1.67271e-06	251.853	751.586	0.259335	0.227841	1.54381	0.00437858	AREG|AREGB	amphiregulin|amphiregulin B	4	374|727738	NM_001657.2|XM_001125684.4	22035683|397139067	NP_001648.1|XP_001125684.1	ENSG00000205595|ENSG00000109321	"ENST00000380846|ENST00000502307,ENST00000395748"	"ENSP00000370227|ENSP00000421414,ENSP00000379097"
PH_hs_0025829	0.000343395	1.26011e-05	99.8085	288.926	0.315793	0.251388	1.53335	0.0112643	ADM	adrenomedullin	1	133	NM_001124.1	4501944	NP_001115.1	ENSG00000148926	"ENST00000528655,ENST00000530439,ENST00000534464,ENST00000278175"	"ENSP00000436607,ENSP00000436837,ENSP00000431438,ENSP00000278175"
PH_hs_0029525	4.2314e-07	3.28814e-07	3766.61	11034	0.217703	0.212949	1.53125	0.00213556	SDC4	syndecan 4	1	6385	NM_002999.3	318037226	NP_002990.2	ENSG00000124145	ENST00000372733	ENSP00000361818
PH_hs_0046435	0.00061011	2.0793e-05	83.9511	241.716	0.331483	0.258411	1.53056	0.0141241	ZFAT-AS1	ZFAT antisense RNA 1	1	594840	NR_002438.1	71533178	-	NA	NA	NA
PH_hs_0049600	0.000198347	1.13983e-05	117.532	340.857	0.302645	0.250047	1.53015	0.0105139	HSPA6|HSPA7	heat shock 70kDa protein 6 (HSP70B')|heat shock 70kDa protein 7 (HSP70B)	4	3310|3311	NM_002155.3|NR_024151.1	42822885|205277328	NP_002146.2|-	ENSG00000173110	ENST00000309758	ENSP00000310219
PH_hs_0049131	4.45477e-07	3.35356e-07	3314.2	9633.7	0.218149	0.213112	1.52931	0.0021747	ITGAV	"integrin, alpha V"	1	3685	"NM_001145000.1,NM_001144999.1,NM_002210.3"	223468596;223468594;223468593	"NP_001138472.1,NP_001138471.1,NP_002201.1"	ENSG00000138448	"ENST00000374907,ENST00000261023"	"ENSP00000364042,ENSP00000261023"
PH_hs_0047281	0.00240717	6.96048e-05	56.9002	163.347	0.380268	0.278009	1.52839	0.0242034	NEXN	nexilin (F actin binding protein)	1	91624	"NM_001172309.1,NM_144573.3"	288856247;148839338	"NP_001165780.1,NP_653174.3"	ENSG00000162614	"ENST00000330010,ENST00000342754"	"ENSP00000327363,ENSP00000343928"
PH_hs_0009308	0.000139529	6.29833e-06	130.591	379.57	0.295006	0.242522	1.52442	0.00856881	CYP1B1	"cytochrome P450, family 1, subfamily B, polypeptide 1"	1	1545	NM_000104.3	189491762	NP_000095.2	ENSG00000138061	ENST00000260630	ENSP00000260630
PH_hs_0009265	0.000303161	5.3221e-07	804.065	2356.73	0.312664	0.217057	1.51734	0.00446989	PHLDA2	"pleckstrin homology-like domain, family A, member 2"	1	7262	NM_003311.3	57863296	NP_003302.1	ENSG00000181649	ENST00000314222	ENSP00000319231
PH_hs_0003133	7.6578e-05	4.16826e-06	156.709	456.05	0.28317	0.237659	1.51637	0.00735057	LEPREL1	leprecan-like 1	1	55214	"NM_001134418.1,NM_018192.3"	197313661;197313660	"NP_001127890.1,NP_060662.2"	ENSG00000090530	"ENST00000427335,ENST00000319332"	"ENSP00000408947,ENSP00000316881"
PH_hs_0042687	3.88162e-05	2.6996e-06	194.02	566.522	0.271296	0.232837	1.51208	0.00615884	C1orf105	chromosome 1 open reading frame 105	1	92346	NM_139240.3	258613920	NP_640333.3	ENSG00000180999	"ENST00000367725,ENST00000367727"	"ENSP00000356698,ENSP00000356700"
PH_hs_0047923	2.78121e-05	2.22589e-06	216.407	630.728	0.265976	0.230785	1.50669	0.00576683	CREB5	cAMP responsive element binding protein 5	1	9586	"NM_001011666.1,NM_004904.2,NM_182899.3,NM_182898.2"	59938775;59938773;59938771;59938769	"NP_001011666.1,NP_004895.2,NP_878902.2,NP_878901.2"	ENSG00000146592	ENST00000357727	ENSP00000350359
PH_hs_0028680	4.81242e-06	9.05648e-07	421.621	1214.24	0.242248	0.221874	1.5065	0.00382852	SPP1	secreted phosphoprotein 1	1	6696	"NM_001251830.1,NM_001251829.1,NM_000582.2,NM_001040060.1,NM_001040058.1"	352962175;352962173;38146097;91598938;91206461	"NP_001238759.1,NP_001238758.1,NP_000573.1,NP_001035149.1,NP_001035147.1"	ENSG00000118785	"ENST00000360804,ENST00000508233,ENST00000395080,ENST00000237623"	"ENSP00000354042,ENSP00000422973,ENSP00000378517,ENSP00000237623"
PH_hs_0044649	7.47026e-05	4.07458e-06	159.507	460.771	0.28271	0.2374	1.50511	0.00760035	GAD1	"glutamate decarboxylase 1 (brain, 67kDa)"	1	2571	NM_013445.3	58331244	NP_038473.2	ENSG00000128683	"ENST00000375272,ENST00000456864,ENST00000455008,ENST00000344257"	"ENSP00000364421,ENSP00000394255,ENSP00000405917,ENSP00000341167"
PH_hs_0000172	0.00157302	0.051408	62.4969	176.566	0.363027	0.649213	1.5039	0.299896	ACTA1	"actin, alpha 1, skeletal muscle"	1	58	NM_001100.3	47078293	NP_001091.1	ENSG00000143632	"ENST00000366683,ENST00000366682,ENST00000308794,ENST00000366684"	"ENSP00000355644,ENSP00000355643,ENSP00000312351,ENSP00000355645"
PH_hs_0061954	0.00403225	7.39153e-05	67.1609	189.785	0.404646	0.279099	1.50291	0.0283957	NFYC	"nuclear transcription factor Y, gamma"	1	4802	"NM_001142590.1,NM_001142589.1,NM_001142588.1,NM_001142587.1,NM_014223.4"	217272834;217272832;217272830;217272828;217272827	"NP_001136062.1,NP_001136061.1,NP_001136060.1,NP_001136059.1,NP_055038.2"	ENSG00000066136	"ENST00000308733,ENST00000372652,ENST00000456393,ENST00000447388"	"ENSP00000312617,ENSP00000361736,ENSP00000408867,ENSP00000404427"
PH_hs_0045707	0.0022885	3.13463e-05	74.6232	210.557	0.378097	0.264612	1.49888	0.0206828	DLG3	"discs, large homolog 3 (Drosophila)"	1	1741	"NM_001166278.1,NM_020730.2,NM_021120.3"	261862236;261862235;261862234	"NP_001159750.1,NP_065781.1,NP_066943.2"	ENSG00000082458	"ENST00000542398,ENST00000374355,ENST00000374360,ENST00000194900"	"ENSP00000441393,ENSP00000363475,ENSP00000363480,ENSP00000194900"
PH_hs_0024819	3.91719e-07	3.20363e-07	4725.51	13643.7	0.217039	0.212733	1.4958	0.00247986	CTGF	connective tissue growth factor	1	1490	NM_001901.2	98986335	NP_001892.1	ENSG00000118523	ENST00000367976	ENSP00000356954
PH_hs_0061409	0.000209296	9.11721e-06	115.666	326.694	0.303863	0.247135	1.49169	0.0112383	NA	NA	1	NA	NA	NA	NA	ENSG00000140471	ENST00000314742	ENSP00000318423
PH_hs_0047176	0.0019032	7.9415e-05	58.7658	164.291	0.370468	0.280418	1.49006	0.0273969	NA	NA	1	NA	NA	NA	NA	ENSG00000256590	ENST00000535880	ENSP00000451750
PH_hs_0047589	4.39629e-06	8.78587e-07	439.344	1250.12	0.241186	0.22159	1.48905	0.00406299	PRSS23	"protease, serine, 23"	1	11098	NM_007173.4	122056696	NP_009104.1	ENSG00000150687	ENST00000280258	ENSP00000280258
PH_hs_0060938	1.05043e-06	4.68469e-07	1049.39	2998.79	0.226006	0.215946	1.48633	0.00308738	CIDEC	cell death-inducing DFFA-like effector c	1	63924	"NM_001199552.1,NM_001199551.1,NM_022094.3,NM_001199623.1"	313851089;313851087;313851086;313850982	"NP_001186481.1,NP_001186480.1,NP_071377.2,NP_001186552.1"	ENSG00000187288	"ENST00000383817,ENST00000423850,ENST00000455015,ENST00000336832"	"ENSP00000373328,ENSP00000400649,ENSP00000392975,ENSP00000338642"
PH_hs_0024710	1.32964e-05	1.52998e-06	279.837	797.852	0.2552	0.226945	1.48084	0.0053949	TMEM140	transmembrane protein 140	1	55281	NM_018295.3	256355110	NP_060765.3	ENSG00000146859	ENST00000275767	ENSP00000275767
PH_hs_0044682	0.00210005	7.81068e-05	56.9002	157.682	0.374486	0.280111	1.4781	0.0285179	NRG1	neuregulin 1	1	3084	"NM_013958.3,NM_013959.3,NM_001160005.1,NM_013962.2"	236461336;236459369;236463968;116006966	"NP_039252.2,NP_039253.1,NP_001153477.1,NP_039256.2"	ENSG00000157168	"ENST00000522402,ENST00000518206,ENST00000521670,ENST00000519240,ENST00000518084,ENST00000520502,ENST00000523079,ENST00000520407,ENST00000518104"	"ENSP00000430862,ENSP00000432052,ENSP00000428828,ENSP00000428411,ENSP00000428546,ENSP00000433289,ENSP00000430120,ENSP00000434640,ENSP00000430053"
PH_hs_0007929	9.57379e-05	5.16682e-06	146.448	413.561	0.287413	0.240154	1.47674	0.00930597	SLC16A14	"solute carrier family 16, member 14 (monocarboxylic acid transporter 14)"	1	151473	NM_152527.4	296010991	NP_689740.2	ENSG00000163053	ENST00000295190	ENSP00000295190
PH_hs_0043531	0.000459789	1.80301e-05	91.4134	253.991	0.323488	0.256354	1.47597	0.0157451	SDCBP2|FKBP1A-SDCBP2	syndecan binding protein (syntenin) 2|FKBP1A-SDCBP2 readthrough (non-protein coding)	4	27111|100528031	"NM_001199784.1,NM_015685.5,NM_080489.4|NR_037661.1"	315139013;315221122;315139011|315139022	"NP_001186713.1,NP_056500.2,NP_536737.3|-"	ENSG00000125775	"ENST00000360779,ENST00000339987,ENST00000381812,ENST00000381808"	"ENSP00000354013,ENSP00000342935,ENSP00000371233,ENSP00000371229"
PH_hs_0048284	1.009e-06	4.63365e-07	1086.7	3073.38	0.225619	0.215851	1.47248	0.00326733	DAPK3	death-associated protein kinase 3	1	1613	NM_001348.1	4557510	NP_001339.1	ENSG00000167657	"ENST00000301264,ENST00000545797"	"ENSP00000301264,ENSP00000442973"
PH_hs_0030857	1.08356e-06	4.76549e-07	1022.34	2893.98	0.226306	0.216094	1.47191	0.00331817	CXCL1	"chemokine (C-X-C motif) ligand 1 (melanoma growth stimulating activity, alpha)"	1	2919	"NR_046035.1,NM_001511.3"	373432599;373432598	"-,NP_001502.1"	ENSG00000163739	ENST00000395761	ENSP00000379110
PH_hs_0029628	0.000176254	8.18887e-06	122.195	340.857	0.300017	0.24577	1.47128	0.0115216	KLF6	Kruppel-like factor 6	1	1316	"NR_027653.1,NM_001160125.1,NM_001160124.1,NM_001300.5"	236460817;236460751;236460554;236460447	"-,NP_001153597.1,NP_001153596.1,NP_001291.3"	NA	NA	NA
PH_hs_0012796	3.38254e-06	7.88338e-07	498.11	1396.48	0.238184	0.220587	1.46781	0.0042346	AQP3	aquaporin 3 (Gill blood group)	1	360	NM_004925.4	345090976	NP_004916.1	ENSG00000165272	ENST00000297991	ENSP00000297991
PH_hs_0015107	0.00026166	1.14672e-05	108.204	299.312	0.30908	0.250127	1.46332	0.0136006	LOC100507633	uncharacterized LOC100507633	1	100507633	"XR_171865.1,XR_110437.2,XR_132943.2"	410172578;397139381;397137269	-	NA	NA	NA
PH_hs_0032182	0.02007	6.89889e-06	131.523	365.407	0.522365	0.243635	1.45978	0.028374	previous version conserved probe	NA	7	NA	NA	NA	NA	NA	NA	NA
PH_hs_0061472	3.55504e-05	2.75952e-06	199.617	559.912	0.269864	0.233074	1.45375	0.00776025	NA	NA	1	NA	NA	NA	NA	ENSG00000075426	"ENST00000264716,ENST00000379619"	"ENSP00000264716,ENSP00000368939"
PH_hs_0042466	1.67594e-06	5.76042e-07	741.568	2076.3	0.230649	0.217755	1.45347	0.00392179	IL18	interleukin 18 (interferon-gamma-inducing factor)	1	3606	"NM_001243211.1,NM_001562.3"	342349320;342349317	"NP_001230140.1,NP_001553.1"	ENSG00000150782	"ENST00000524595,ENST00000280357"	"ENSP00000434561,ENSP00000280357"
PH_hs_0061204	1.84391e-05	1.88392e-06	249.055	696.822	0.259815	0.229053	1.45131	0.00664961	GRIA1	"glutamate receptor, ionotropic, AMPA 1"	1	2890	"NM_001258023.1,NM_001258022.1,NM_001258021.1,NM_001258020.1,NM_001258019.1,NM_001114183.1,NM_000827.3,NR_047578.1"	384381491;384381489;384381487;384381485;384381483;167001483;167001418;384381493	"NP_001244952.1,NP_001244951.1,NP_001244950.1,NP_001244949.1,NP_001244948.1,NP_001107655.1,NP_000818.2,-"	ENSG00000155511	"ENST00000518783,ENST00000285900"	"ENSP00000428994,ENSP00000285900"
PH_hs_0049436	9.16405e-05	5.24463e-06	148.314	410.728	0.286568	0.24033	1.44851	0.0103598	SCN9A	"sodium channel, voltage-gated, type IX, alpha subunit"	1	6335	NM_002977.3	256017191	NP_002968.1	ENSG00000169432	"ENST00000303354,ENST00000375387,ENST00000409672"	"ENSP00000304748,ENSP00000364536,ENSP00000386306"
PH_hs_0047575	0.000108635	5.94454e-06	140.851	389.012	0.289898	0.241824	1.44696	0.0109724	LRRC15	leucine rich repeat containing 15	1	131578	"NM_130830.4,NM_001135057.2"	288541296;288541294	"NP_570843.2,NP_001128529.2"	ENSG00000172061	"ENST00000439944,ENST00000347624"	"ENSP00000389128,ENSP00000306276"
PH_hs_0003757	4.75012e-05	3.35738e-06	181.894	506.093	0.274673	0.235222	1.44618	0.00867471	FLNC	"filamin C, gamma"	1	2318	"NM_001127487.1,NM_001458.4"	188595686;188595685	"NP_001120959.1,NP_001449.3"	ENSG00000128591	"ENST00000346177,ENST00000325888"	"ENSP00000344002,ENSP00000327145"
PH_hs_0011484	5.26353e-06	9.92103e-07	405.764	1117.94	0.243314	0.222732	1.44073	0.00525609	PALLD	"palladin, cytoskeletal associated protein"	1	23022	"NM_001166110.1,NM_001166109.1,NM_001166108.1,NM_016081.3"	260656033;260656031;260656029;93102360	"NP_001159582.1,NP_001159581.1,NP_001159580.1,NP_057165.3"	ENSG00000129116	"ENST00000335742,ENST00000507735,ENST00000261509"	"ENSP00000336735,ENSP00000424016,ENSP00000261509"
PH_hs_0016270	0.00169983	6.8014e-05	61.5641	166.18	0.366003	0.277593	1.43923	0.0299397	CACNG4	"calcium channel, voltage-dependent, gamma subunit 4"	1	27092	NM_014405.3	313482782	NP_055220.1	ENSG00000075461	ENST00000262138	ENSP00000262138
PH_hs_0031610	0.00164848	6.70897e-05	61.5641	165.236	0.364817	0.277347	1.43111	0.03044	UGT1A1|UGT1A6|UGT1A10|UGT1A8|UGT1A4|UGT1A3|UGT1A7|UGT1A9|UGT1A5	"UDP glucuronosyltransferase 1 family, polypeptide A1|UDP glucuronosyltransferase 1 family, polypeptide A6|UDP glucuronosyltransferase 1 family, polypeptide A10|UDP glucuronosyltransferase 1 family, polypeptide A8|UDP glucuronosyltransferase 1 family, polypeptide A4|UDP glucuronosyltransferase 1 family, polypeptide A3|UDP glucuronosyltransferase 1 family, polypeptide A7|UDP glucuronosyltransferas…	4	54658|54578|54575|54576|54657|54659|54577|54600|54579	"NM_000463.2|NM_001072.3,NM_205862.1|NM_019075.2|NM_019076.4|NM_007120.2|NM_019093.2|NM_019077.2|NM_021027.2|NM_019078.1"	45827762|132626744;45827766|45827761|45827768|45827763|41282228|41282212|45827769|46249403	"NP_000454.1|NP_001063.2,NP_995584.1|NP_061948.1|NP_061949.3|NP_009051.1|NP_061966.1|NP_061950.2|NP_066307.1|NP_061951.1"	ENSG00000241635|ENSG00000243135|ENSG00000244474|ENSG00000240224|ENSG00000167165|ENSG00000244122|ENSG00000241119|ENSG00000242515|ENSG00000242366	"ENST00000305208|ENST00000482026|ENST00000450233,ENST00000373409|ENST00000373414|ENST00000305139,ENST00000373424|ENST00000373426|ENST00000354728|ENST00000344644|ENST00000373450"	"ENSP00000304845|ENSP00000418532|ENSP00000408608,ENSP00000362508|ENSP00000362513|ENSP00000303174,ENSP00000362523|ENSP00000362525|ENSP00000346768|ENSP00000343838|ENSP00000362549"
PH_hs_0004929	0.000153685	7.96568e-06	126.859	344.634	0.297049	0.245422	1.43089	0.0130759	NA	NA	1	NA	NA	NA	NA	ENSG00000185650	ENST00000408913	ENSP00000386220
PH_hs_0042343	7.09452e-05	4.54246e-06	160.44	438.11	0.28176	0.238649	1.42514	0.0106272	RPS19	ribosomal protein S19	1	6223	NM_001022.3	48255921	NP_001013.1	NA	NA	NA
PH_hs_0044698	0.00034309	1.5468e-05	99.8085	268.154	0.31577	0.254195	1.42318	0.0175073	LAMC2	"laminin, gamma 2"	1	3918	NM_018891.2	157419139	NP_061486.2	ENSG00000058085	ENST00000493293	ENSP00000432063
PH_hs_0011210	0.000157481	8.24474e-06	125.927	339.913	0.297572	0.245856	1.42169	0.013687	TIMP4	TIMP metallopeptidase inhibitor 4	1	7079	NM_003256.3	319890247	NP_003247.1	ENSG00000157150	ENST00000287814	ENSP00000287814
PH_hs_0033073	1.48922e-05	1.73972e-06	268.643	732.701	0.256772	0.22824	1.41648	0.00738468	BMF	Bcl2 modifying factor	1	90427	"NM_001003943.1,NM_001003942.1,NM_033503.3,NM_001003940.1"	51558703;51558700;51558692;51558687	"NP_001003943.1,NP_001003942.1,NP_277038.1,NP_001003940.1"	ENSG00000104081	"ENST00000220446,ENST00000397573,ENST00000354670"	"ENSP00000220446,ENSP00000380703,ENSP00000346697"
PH_hs_0043981	6.72097e-05	4.48717e-06	163.238	440.943	0.280773	0.238507	1.40902	0.0112178	previous version conserved probe	NA	7	NA	NA	NA	NA	NA	NA	NA
PH_hs_0005992	8.39698e-07	4.38649e-07	1291.91	3480.33	0.223876	0.21538	1.40783	0.00426904	CSRP1	cysteine and glycine-rich protein 1	1	1465	"NM_001193572.1,NM_001193571.1,NM_001193570.1,NM_004078.2"	302191614;302191612;302191610;221316625	"NP_001180501.1,NP_001180500.1,NP_001180499.1,NP_004069.1"	ENSG00000159176	"ENST00000340006,ENST00000531916,ENST00000367306"	"ENSP00000345079,ENSP00000432110,ENSP00000356275"
PH_hs_0023795	0.000342898	1.6133e-05	99.8085	265.321	0.315756	0.254783	1.4075	0.018698	SYVN1	"synovial apoptosis inhibitor 1, synoviolin"	1	84447	"NM_172230.2,NM_032431.2"	51317346;51317310	"NP_757385.1,NP_115807.1"	ENSG00000162298	"ENST00000526060,ENST00000307289,ENST00000377190,ENST00000294256"	"ENSP00000436984,ENSP00000302035,ENSP00000366395,ENSP00000294256"
PH_hs_0022926	0.000158376	8.72939e-06	125.927	332.359	0.297693	0.24658	1.38851	0.015705	PPL	periplakin	1	5493	NM_002705.4	118572594	NP_002696.3	ENSG00000118898	ENST00000345988	ENSP00000340510
PH_hs_0062304	0.000179127	9.46306e-06	122.195	321.973	0.300373	0.247614	1.38713	0.0163143	MMP23B|MMP23A	matrix metallopeptidase 23B|matrix metallopeptidase 23A (pseudogene)	4	8510|8511	NM_006983.1|NR_002946.1	5902003|90962987	NP_008914.1|-	ENSG00000189409	"ENST00000490017,ENST00000503792,ENST00000435358,ENST00000479814,ENST00000378675,ENST00000512731,ENST00000356026"	"ENSP00000462142,ENSP00000426857,ENSP00000405867,ENSP00000426293,ENSP00000367945,ENSP00000423780,ENSP00000348308"
PH_hs_0017273	0.000389441	1.86143e-05	96.0774	251.158	0.319045	0.25681	1.38413	0.0213226	CCDC80	coiled-coil domain containing 80	1	151887	"NM_199512.1,NM_199511.1"	41152075;41152073	"NP_955806.1,NP_955805.1"	ENSG00000091986	"ENST00000444594,ENST00000439685,ENST00000206423"	"ENSP00000409712,ENSP00000411814,ENSP00000206423"
PH_hs_0000884	4.76534e-06	9.87254e-07	423.487	1121.71	0.242132	0.222685	1.38293	0.00670023	FHL2	four and a half LIM domains 2	1	2274	"NM_001039492.2,NM_201557.3,NM_201555.1,NM_001450.3"	194473743;194394202;42403574;42403584	"NP_001034581.1,NP_963851.2,NP_963849.1,NP_001441.4"	ENSG00000115641	"ENST00000336660,ENST00000358129,ENST00000452732,ENST00000408995,ENST00000409807,ENST00000322142,ENST00000393352,ENST00000530340,ENST00000393353,ENST00000344213"	"ENSP00000338270,ENSP00000350846,ENSP00000414872,ENSP00000386633,ENSP00000386665,ENSP00000322909,ENSP00000377020,ENSP00000433567,ENSP00000377021,ENSP00000344266"
PH_hs_0042452	0.000121389	7.21134e-06	136.187	358.797	0.292131	0.244181	1.3816	0.0149335	IL9	interleukin 9	1	3578	NM_000590.1	10834979	NP_000581.1	ENSG00000145839	ENST00000274520	ENSP00000274520
PH_hs_0047926	3.10043e-06	8.00037e-07	520.497	1374.76	0.23721	0.220722	1.3805	0.00620858	MXD1	MAX dimerization protein 1	1	4084	"NM_001202514.1,NM_001202513.1,NM_002357.3"	321400052;321400050;321400049	"NP_001189443.1,NP_001189442.1,NP_002348.1"	ENSG00000059728	ENST00000264444	ENSP00000264444
PH_hs_0000374	4.44411e-07	3.41096e-07	3332.86	8681.95	0.218128	0.213253	1.37701	0.00442165	S100P	S100 calcium binding protein P	1	6286	NM_005980.2	45827727	NP_005971.1	ENSG00000163993	ENST00000296370	ENSP00000296370
PH_hs_0062282	1.82688e-05	2.19063e-06	249.988	651.5	0.259681	0.230618	1.34983	0.0105378	HCAR3|HCAR2	hydroxycarboxylic acid receptor 3|hydroxycarboxylic acid receptor 2	4	8843|338442	NM_006018.2|NM_177551.3	157738693|41152145	NP_006009.2|NP_808219.1	ENSG00000255398|ENSG00000182782	ENST00000528880|ENST00000328880	ENSP00000436714|ENSP00000375066
PH_hs_0003686	0.00116286	3.21265e-06	198.684	517.423	0.352054	0.234734	1.34857	0.0178629	MOSPD1	motile sperm domain containing 1	1	56180	NM_019556.1	9506542	NP_062456.1	ENSG00000101928	ENST00000370783	ENSP00000359819
PH_hs_0062444	8.10089e-07	4.39929e-07	1340.42	3455.78	0.223539	0.215405	1.34574	0.00567968	LOC101060404|LOC100132999|LOC101060562|LOC101060722|LOC101060698|LOC642441|LOC101060645|LOC730256|LOC100996720|LOC100996740|LOC100996473	uncharacterized LOC101060404|uncharacterized LOC100132999|uncharacterized LOC101060562|uncharacterized LOC101060722|uncharacterized LOC101060698|uncharacterized LOC642441|uncharacterized LOC101060645|uncharacterized LOC730256|uncharacterized LOC100996720|uncharacterized LOC100996740|uncharacterized LOC100996473	4	101060404|100132999|101060562|101060722|101060698|642441|101060645|730256|100996720|100996740|100996473	"XM_003960260.1|XR_171212.1,XR_159171.1,XR_159112.1|XM_003960204.1|XM_003960195.1|XM_003960132.1|XM_003960131.1,XM_930678.6|XM_003960126.1|XM_003960110.1,XM_003846527.1,XM_001134398.4|XM_003846487.1|XM_003846501.1|XM_003846414.1"	410171495|410171451;397140193;397138899|410171371|410171351|410171220|410171218;341915123|410171208|410171171;397140198;310118647|397140094|397140137|397139988	"XP_003960309.1|-|XP_003960253.1|XP_003960244.1|XP_003960181.1|XP_003960180.1,XP_935771.2|XP_003960175.1|XP_003960159.1,XP_003846575.1,XP_001134398.3|XP_003846535.1|XP_003846549.1|XP_003846462.1"	ENSG00000263962|ENSG00000264863|ENSG00000263560|ENSG00000231360	ENST00000578332|ENST00000577843|ENST00000583315|ENST00000538264	ENSP00000462861|ENSP00000462722|ENSP00000463849|ENSP00000438251
PH_hs_0043379	8.2392e-07	4.43342e-07	1317.1	3392.52	0.223698	0.215471	1.34387	0.00574685	TUBA1A	"tubulin, alpha 1a"	1	7846	"NM_001270400.1,NM_001270399.1,NM_006009.3"	393715094;393715090;393715088	"NP_001257329.1,NP_001257328.1,NP_006000.2"	ENSG00000167552	"ENST00000548405,ENST00000552250,ENST00000552597,ENST00000301071"	"ENSP00000449019,ENSP00000449413,ENSP00000449182,ENSP00000301071"
PH_hs_0010276	4.07845e-07	3.30136e-07	4172.37	10716.7	0.217385	0.212982	1.34311	0.00511684	DUSP1	dual specificity phosphatase 1	1	1843	NM_004417.3	259013538	NP_004408.1	ENSG00000120129	ENST00000239223	ENSP00000239223
PH_hs_0000094	2.60839e-05	2.66597e-06	221.071	574.075	0.264986	0.232702	1.34201	0.0117676	HBEGF	heparin-binding EGF-like growth factor	1	1839	NM_001945.2	194018480	NP_001936.1	ENSG00000113070	ENST00000230990	ENSP00000230990
PH_hs_0003443	2.93069e-05	2.84038e-06	212.676	551.415	0.266791	0.233387	1.33931	0.0122034	SEL1L3	sel-1 suppressor of lin-12-like 3 (C. elegans)	1	23231	NM_015187.3	154689718	NP_056002.2	ENSG00000091490	"ENST00000264868,ENST00000399878"	"ENSP00000264868,ENSP00000382767"
PH_hs_0045851	2.01649e-06	6.65231e-07	660.415	1701.45	0.232566	0.219041	1.33813	0.00694282	TPM2	tropomyosin 2 (beta)	1	7169	NM_213674.1	47519615	NP_998839.1	ENSG00000198467	"ENST00000378292,ENST00000378300"	"ENSP00000367542,ENSP00000367550"
PH_hs_0024593	1.8672e-06	4.23776e-07	1487.8	3797.58	0.231763	0.215084	1.32968	0.00632896	PLK2	polo-like kinase 2	1	10769	"NM_001252226.1,NM_006622.3"	356582334;356582333	"NP_001239155.1,NP_006613.2"	ENSG00000145632	ENST00000274289	ENSP00000274289
PH_hs_0046433	5.25704e-07	3.67177e-07	2377.68	6063.67	0.219604	0.21387	1.32634	0.00577994	ANKRD30BL	ankyrin repeat domain 30B-like	1	554226	NR_027020.2	254826741	-	NA	NA	NA
PH_hs_0024637	0.0013115	6.7082e-05	66.2281	165.236	0.356308	0.277345	1.32575	0.0405863	PCDH9	protocadherin 9	1	5101	"NM_203487.2,NM_020403.4"	223671938;223671937	"NP_982354.1,NP_065136.1"	ENSG00000184226	"ENST00000544246,ENST00000377865"	"ENSP00000442186,ENSP00000367096"
PH_hs_0035435	2.36422e-05	2.5639e-06	228.534	582.573	0.26349	0.232283	1.31626	0.0128399	SLC30A1	"solute carrier family 30 (zinc transporter), member 1"	1	7779	NM_021194.2	52352802	NP_067017.2	NA	NA	NA
PH_hs_0005836	0.000971358	5.07329e-05	72.7576	180.343	0.345952	0.272467	1.31474	0.0379378	previous version conserved probe	NA	7	NA	NA	NA	NA	NA	NA	NA
PH_hs_0046169	6.69909e-05	5.13723e-06	164.171	414.505	0.280714	0.240086	1.3131	0.0168348	VEPH1	ventricular zone expressed PH domain-containing 1	1	79674	"NM_001167916.1,NM_001167917.1,NM_001167915.1"	269847643;269847625;269847615	"NP_001161388.1,NP_001161389.1,NP_001161387.1"	ENSG00000197415	"ENST00000537559,ENST00000468233,ENST00000494677"	"ENSP00000443868,ENSP00000417268,ENSP00000419193"
PH_hs_0025427	8.81994e-07	4.60973e-07	1230.35	3104.54	0.224338	0.215807	1.31216	0.00675439	RGS6	regulator of G-protein signaling 6	1	9628	"NM_001204424.1,NM_001204423.1,NM_001204420.1,NM_001204419.1,NM_001204416.1,NM_004296.5"	325053689;325053687;325053681;325053679;325053673;325053672	"NP_001191353.1,NP_001191352.1,NP_001191349.1,NP_001191348.1,NP_001191345.1,NP_004287.3"	ENSG00000182732	ENST00000553530	ENSP00000452331
PH_hs_0014101	7.29874e-07	4.24378e-07	1502.72	3783.42	0.222571	0.215097	1.30974	0.006613	previous version conserved probe	NA	7	NA	NA	NA	NA	NA	NA	NA
PH_hs_0044999	0.0011971	5.91403e-05	69.9592	171.845	0.353067	0.275114	1.30256	0.0417694	previous version conserved probe	NA	7	NA	NA	NA	NA	NA	NA	NA
PH_hs_0010116	6.66097e-07	4.08581e-07	1678.09	4200.76	0.221733	0.214773	1.29927	0.00684151	CNN2	calponin 2	1	1265	"NM_201277.1,NM_004368.2"	41327729;41327728	"NP_958434.1,NP_004359.1"	ENSG00000064666	"ENST00000348419,ENST00000263097"	"ENSP00000340129,ENSP00000263097"
PH_hs_0025318	1.905e-06	6.61632e-07	683.735	1713.73	0.231971	0.218992	1.2979	0.00828888	WWC1	WW and C2 domain containing 1	1	23286	"NM_001161662.1,NM_001161661.1,NM_015238.2"	242247256;242247250;242247262	"NP_001155134.1,NP_001155133.1,NP_056053.1"	ENSG00000113645	"ENST00000524038,ENST00000524228,ENST00000393895,ENST00000521089"	"ENSP00000428084,ENSP00000429339,ENSP00000377473,ENSP00000427772"
PH_hs_0022862	5.26046e-07	4.42304e-07	2424.32	6041.95	0.219609	0.215451	1.29285	0.00712405	SLC2A8	"solute carrier family 2 (facilitated glucose transporter), member 8"	1	29988	"NR_073416.1,NM_001271712.1,NM_001271711.1,NM_014580.4"	413082235;413081444;413081358;413081350	"-,NP_001258641.1,NP_001258640.1,NP_055395.2"	ENSG00000136856	"ENST00000430147,ENST00000373360,ENST00000373371"	"ENSP00000391213,ENSP00000362458,ENSP00000362469"
PH_hs_0025078	1.05817e-06	5.03372e-07	1042.86	2601.28	0.226077	0.21657	1.29049	0.00772159	DUSP4	dual specificity phosphatase 4	1	1846	"NM_057158.3,NM_001394.6"	325651888;325651887	"NP_476499.1,NP_001385.1"	ENSG00000120875	ENST00000240101	ENSP00000240101
PH_hs_0032019	2.61017e-06	7.81011e-07	569.935	1410.64	0.23532	0.220501	1.28517	0.00933627	SLC2A8	"solute carrier family 2 (facilitated glucose transporter), member 8"	1	29988	"NR_073416.1,NM_001271712.1,NM_014580.4"	413082235;413081444;413081350	"-,NP_001258641.1,NP_055395.2"	ENSG00000136856	"ENST00000430147,ENST00000373352,ENST00000451404,ENST00000373371"	"ENSP00000391213,ENSP00000362450,ENSP00000392434,ENSP00000362469"
PH_hs_0035739	3.23641e-07	3.01202e-07	12339.9	30786.7	0.215421	0.212224	1.28292	0.00657163	S100A6	S100 calcium binding protein A6	1	6277	NM_014624.3	52352807	NP_055439.1	ENSG00000197956	"ENST00000368720,ENST00000368719"	"ENSP00000357709,ENSP00000357708"
PH_hs_0024168	0.000569012	3.31782e-05	85.8167	206.78	0.329459	0.265505	1.27102	0.0372719	previous version conserved probe	NA	7	NA	NA	NA	NA	NA	NA	NA
PH_hs_0010644	4.94753e-07	3.61459e-07	2654.72	6481.95	0.219067	0.213738	1.26712	0.00759215	RHOC	ras homolog family member C	1	389	"NM_001042679.1,NM_001042678.1,NM_175744.4"	111494250;111494247;111494249	"NP_001036144.1,NP_001036143.1,NP_786886.1"	ENSG00000155366	"ENST00000369633,ENST00000468093,ENST00000285735,ENST00000369642,ENST00000339083"	"ENSP00000358647,ENSP00000431392,ENSP00000285735,ENSP00000358656,ENSP00000345236"
PH_hs_0044899	0.000314557	1.88174e-05	103.54	250.214	0.313581	0.256966	1.26541	0.0314247	CCBP2	chemokine binding protein 2	1	1238	NM_001296.4	156523973	NP_001287.2	ENSG00000144648	"ENST00000273145,ENST00000422265,ENST00000442925"	"ENSP00000273145,ENSP00000416996,ENSP00000396150"
PH_hs_0047965	2.83206e-06	8.25639e-07	545.682	1330.38	0.23621	0.221013	1.26283	0.0105171	PHLDA1	"pleckstrin homology-like domain, family A, member 1"	1	22822	NM_007350.3	83977458	NP_031376.3	ENSG00000139289	ENST00000266671	ENSP00000266671
PH_hs_0026358	0.000124181	9.05598e-06	135.255	327.638	0.292595	0.247049	1.25932	0.0249231	C1S	"complement component 1, s subcomponent"	1	716	"NM_001734.3,NM_201442.2"	224967099;224967098	"NP_001725.1,NP_958850.1"	ENSG00000269882|ENSG00000182326	"ENST00000599099,ENST00000598620,ENST00000595575,ENST00000594877,ENST00000600933|ENST00000443875,ENST00000402681,ENST00000360817,ENST00000328916,ENST00000406697"	"ENSP00000469463,ENSP00000470828,ENSP00000469947,ENSP00000471707,ENSP00000469899|ENSP00000397921,ENSP00000384171,ENSP00000354057,ENSP00000328173,ENSP00000385035"
PH_hs_0032897	2.54442e-05	2.9071e-06	222.937	544.805	0.264606	0.233639	1.25547	0.0170608	NRP2	neuropilin 2	1	8828	"NM_201279.1,NM_201266.1,NM_003872.2"	41872571;41872561;41872532	"NP_958436.1,NP_957718.1,NP_003863.2"	ENSG00000118257	"ENST00000540178,ENST00000360409"	"ENSP00000439658,ENSP00000353582"
PH_hs_0005636	1.07092e-06	4.60332e-07	1285.38	3113.98	0.226192	0.215795	1.25491	0.00890286	TNFAIP2	"tumor necrosis factor, alpha-induced protein 2"	1	7127	NM_006291.2	26051239	NP_006282.2	ENSG00000185215	"ENST00000333007,ENST00000560869"	"ENSP00000332326,ENSP00000452634"
PH_hs_0009160	4.58518e-07	3.50746e-07	3103.39	7465.81	0.218401	0.213486	1.25352	0.00800649	FZD5	frizzled family receptor 5	1	7855	NM_003468.3	111160871	NP_003459.2	NA	NA	NA
PH_hs_0047831	6.19643e-07	3.99851e-07	1850.66	4481.19	0.221076	0.21459	1.24944	0.00856889	BMP2	bone morphogenetic protein 2	1	650	NM_001200.2	80861484	NP_001191.1	ENSG00000125845	ENST00000378827	ENSP00000368104
PH_hs_0000313	2.75315e-05	3.07886e-06	217.34	528.754	0.265818	0.234266	1.24892	0.0178629	SCN9A	"sodium channel, voltage-gated, type IX, alpha subunit"	1	6335	NM_002977.3	256017191	NP_002968.1	NA	NA	NA
PH_hs_0048344	4.44282e-07	3.46414e-07	3334.72	7963.41	0.218126	0.213382	1.24644	0.00824182	PTRF	polymerase I and transcript release factor	1	284119	NM_012232.5	266457267	NP_036364.2	ENSG00000177469	ENST00000357037	ENSP00000349541
PH_hs_0022269	1.28242e-06	5.59362e-07	895.478	2172.61	0.227955	0.217495	1.24606	0.00984278	ISG20	interferon stimulated exonuclease gene 20kDa	1	3669	NM_002201.4	34147571	NP_002192.2	ENSG00000172183	"ENST00000559876,ENST00000306072,ENST00000560741"	"ENSP00000453666,ENSP00000306565,ENSP00000453638"
PH_hs_0002296	1.33384e-05	1.94939e-06	283.568	684.547	0.255243	0.229405	1.24306	0.0155962	ANKRD33B	ankyrin repeat domain 33B	1	651746	NM_001164440.1	256574783	NP_001157912.1	NA	NA	NA
PH_hs_0049258	8.28024e-05	6.85552e-06	152.978	366.351	0.284634	0.243557	1.24129	0.0241595	PARD6B	par-6 partitioning defective 6 homolog beta (C. elegans)	1	84612	NM_032521.2	82659099	NP_115910.1	ENSG00000124171	ENST00000371610	ENSP00000360672
PH_hs_0033319	8.22788e-07	4.58193e-07	1318.96	3146.08	0.223685	0.215755	1.23335	0.00970396	NPC2	"Niemann-Pick disease, type C2"	1	10577	NM_006432.3	29171756	NP_006423.1	ENSG00000119655	"ENST00000555592,ENST00000557510,ENST00000556009,ENST00000553490,ENST00000238633,ENST00000555619,ENST00000541064,ENST00000434013"	"ENSP00000450887,ENSP00000451206,ENSP00000450502,ENSP00000451180,ENSP00000238633,ENSP00000451112,ENSP00000442488,ENSP00000412103"
PH_hs_0042520	8.98106e-05	7.42167e-06	149.246	355.02	0.28618	0.244538	1.23285	0.0255656	RNASE7	"ribonuclease, RNase A family, 7"	1	84659	NM_032572.3	153252080	NP_115961.2	ENSG00000165799	"ENST00000481538,ENST00000298690"	"ENSP00000431382,ENSP00000298690"
PH_hs_0016936	1.92217e-06	6.89314e-07	680.004	1627.81	0.232065	0.219362	1.2325	0.0112768	CAPN2	"calpain 2, (m/II) large subunit"	1	824	"NM_001748.4,NM_001146068.1"	157389004;225703099	"NP_001739.2,NP_001139540.1"	ENSG00000162909	"ENST00000433674,ENST00000295006"	"ENSP00000413158,ENSP00000295006"
PH_hs_0030926	2.78095e-05	3.17838e-06	216.407	520.256	0.265974	0.234616	1.23203	0.0192819	CHST15	carbohydrate (N-acetylgalactosamine 4-sulfate 6-O) sulfotransferase 15	1	51363	"NM_001270764.1,NM_015892.4"	398303853;398303852	"NP_001257693.1,NP_056976.2"	ENSG00000182022	"ENST00000435907,ENST00000346248"	"ENSP00000402394,ENSP00000333947"
PH_hs_0060543	0.199331	2.01013e-05	103.54	244.549	1.27018	0.257919	1.2316	0.305445	MAFB	v-maf musculoaponeurotic fibrosarcoma oncogene homolog B (avian)	1	9935	NM_005461.3	31652256	NP_005452.2	ENSG00000204103	"ENST00000396967,ENST00000373313"	"ENSP00000380167,ENSP00000362410"
PH_hs_0030889	1.68892e-06	6.47998e-07	737.837	1759.99	0.230728	0.218805	1.22511	0.0114065	GPX2	glutathione peroxidase 2 (gastrointestinal)	1	2877	"NM_002083.3,NR_046321.1,NR_046320.1"	375163496;375163497;375163498	"NP_002074.2,-"	ENSG00000176153	"ENST00000557049,ENST00000389614,ENST00000553522"	"ENSP00000451721,ENSP00000374265,ENSP00000450991"
PH_hs_0049735	3.39524e-06	9.33908e-07	497.177	1182.14	0.238226	0.222162	1.22484	0.0129798	HCAR2|HCAR3	hydroxycarboxylic acid receptor 2|hydroxycarboxylic acid receptor 3	4	338442|8843	NM_177551.3|NM_006018.2	41152145|157738693	NP_808219.1|NP_006009.2	ENSG00000182782|ENSG00000255398	ENST00000328880|ENST00000528880	ENSP00000375066|ENSP00000436714
PH_hs_0018649	8.2817e-05	7.21681e-06	152.978	358.797	0.284638	0.244191	1.21177	0.0273183	GMNC	geminin coiled-coil domain containing	1	647309	NM_001146686.2	254281260	NP_001140158.1	NA	NA	NA
PH_hs_0001062	4.59897e-05	5.08207e-06	183.76	432.445	0.274124	0.239959	1.20847	0.0244626	LIMA1	LIM domain and actin binding 1	1	51474	"NM_001243775.1,NM_001113547.1,NM_001113546.1,NM_016357.4"	344313200;165905590;165905588;165905587	"NP_001230704.1,NP_001107019.1,NP_001107018.1,NP_057441.1"	ENSG00000050405	"ENST00000552783,ENST00000341247,ENST00000394943,ENST00000552823,ENST00000547825,ENST00000552491"	"ENSP00000448779,ENSP00000340184,ENSP00000378400,ENSP00000450266,ENSP00000448706,ENSP00000448463"
PH_hs_0045475	9.1632e-05	7.8719e-06	148.314	346.522	0.286566	0.245273	1.20743	0.0285361	SAMD4A	sterile alpha motif domain containing 4A	1	23034	"NM_001161576.2,NM_015589.5,NM_001161577.1"	341865549;341865547;239582750	"NP_001155048.2,NP_056404.4,NP_001155049.1"	ENSG00000020577	"ENST00000357634,ENST00000392067,ENST00000251091"	"ENSP00000350261,ENSP00000375919,ENSP00000251091"
PH_hs_0045287	0.000353829	2.42238e-05	98.8757	229.441	0.316558	0.260669	1.20716	0.0409753	DIAPH2	diaphanous homolog 2 (Drosophila)	1	1730	NM_006729.4	189242610	NP_006720.1	ENSG00000147202	ENST00000373054	ENSP00000362145
PH_hs_0046356	5.0191e-05	4.93773e-06	180.028	423.003	0.275616	0.23962	1.20716	0.0245748	ZC3H12D	zinc finger CCCH-type containing 12D	1	340152	NM_207360.2	282394048	NP_997243.2	NA	NA	NA
PH_hs_0044334	1.30936e-06	5.75175e-07	881.486	2081.02	0.228161	0.217741	1.20681	0.0118889	CRIM1	cysteine rich transmembrane BMP regulator 1 (chordin-like)	1	51232	NM_016441.2	312261284	NP_057525.1	ENSG00000150938|ENSG00000261899	ENST00000280527|ENST00000574904	ENSP00000280527|ENSP00000459137
PH_hs_0061728	0.248516	5.16402e-06	176.297	413.561	1.57848	0.240147	1.20577	0.403037	NA	NA	1	NA	NA	NA	NA	ENSG00000115221	"ENST00000409583,ENST00000283249"	"ENSP00000386477,ENSP00000283249"
PH_hs_0047079	0.00073939	4.90705e-05	79.2871	182.231	0.337249	0.271901	1.20559	0.0513764	previous version conserved probe	NA	7	NA	NA	NA	NA	NA	NA	NA
PH_hs_0029926	0.000444397	3.01207e-05	92.3462	213.39	0.322563	0.263991	1.20491	0.0441848	IFITM3	interferon induced transmembrane protein 3	1	10410	"NM_021034.2,NR_049759.1"	148612841;388240827	"NP_066362.2,-"	ENSG00000142089	ENST00000399808	ENSP00000382707
PH_hs_0032104	0.000178632	1.34431e-05	121.263	282.317	0.300312	0.252264	1.20464	0.0342529	STAP2	signal transducing adaptor family member 2	1	55620	"NM_001013841.1,NM_017720.2"	62243768;62243733	"NP_001013863.1,NP_060190.2"	ENSG00000178078	"ENST00000601956,ENST00000424810,ENST00000314714,ENST00000599736,ENST00000594605,ENST00000600324"	"ENSP00000469657,ENSP00000411838,ENSP00000317912,ENSP00000470321,ENSP00000471052,ENSP00000468927"
PH_hs_0049063	1.01424e-05	1.76455e-06	309.686	726.092	0.251553	0.228384	1.20322	0.0177011	SKAP2	src kinase associated phosphoprotein 2	1	8935	NM_003930.3	38202227	NP_003921.2	ENSG00000005020	ENST00000345317	ENSP00000005587
PH_hs_0044132	5.57689e-05	5.41372e-06	173.499	405.063	0.277445	0.240706	1.19972	0.0260217	LEAP2	liver expressed antimicrobial peptide 2	1	116842	NM_052971.2	98162728	NP_443203.1	ENSG00000164406	ENST00000296877	ENSP00000296877
PH_hs_0024008	0.000100925	8.48003e-06	144.582	336.136	0.288443	0.246212	1.19971	0.0300799	OLFML2A	olfactomedin-like 2A	1	169611	NM_182487.2	116014338	NP_872293.2	ENSG00000185585	"ENST00000288815,ENST00000373580"	"ENSP00000288815,ENSP00000362682"
PH_hs_0047422	2.92391e-06	8.69212e-07	541.018	1263.34	0.236561	0.22149	1.19894	0.014199	AHR	aryl hydrocarbon receptor	1	196	NM_001621.4	229577137	NP_001612.1	ENSG00000106546	"ENST00000463496,ENST00000242057"	"ENSP00000436466,ENSP00000242057"
PH_hs_0038011	2.74521e-05	3.3574e-06	217.34	506.093	0.265774	0.235222	1.18686	0.023394	KRTAP4-8|KRTAP4-11|LOC100996750|KRTAP4-7	keratin associated protein 4-8|keratin associated protein 4-11|keratin-associated protein 4-7-like|keratin associated protein 4-7	4	728224|653240|100996750|100132476	"NM_031960.2|NM_033059.3,XM_003960728.1|XM_003846478.1|NM_033061.3"	254750737|225690543;410173419|397140074|225690557	"NP_114166.1|NP_149048.2,XP_003960777.1|XP_003846526.1|NP_149050.3"	ENSG00000204880|ENSG00000212721|ENSG00000263229|ENSG00000240871|ENSG00000266286	ENST00000333822|ENST00000391413|ENST00000573418|ENST00000391417|ENST00000571574	ENSP00000328444|ENSP00000375232|ENSP00000460506|ENSP00000375236|ENSP00000459798
PH_hs_0008255	0.00068169	4.75727e-05	81.1527	184.12	0.334777	0.271378	1.18672	0.0537135	previous version conserved probe	NA	7	NA	NA	NA	NA	NA	NA	NA
PH_hs_0017822	5.85503e-07	3.95505e-07	2001.77	4636.98	0.220565	0.214497	1.18409	0.0116098	TAPBP	TAP binding protein (tapasin)	1	6892	"NM_172209.2,NM_003190.4"	262527243;262527240	"NP_757346.2,NP_003181.3"	ENSG00000236490|ENSG00000206281|ENSG00000206208|ENSG00000112493|ENSG00000231925	"ENST00000417059,ENST00000437315|ENST00000548408,ENST00000383198,ENST00000412144|ENST00000551943,ENST00000383066,ENST00000383067|ENST00000374572,ENST00000374568|ENST00000434618"	"ENSP00000402087,ENSP00000404363|ENSP00000447220,ENSP00000372685,ENSP00000389692|ENSP00000447665,ENSP00000372543,ENSP00000372544|ENSP00000363700,ENSP00000363696|ENSP00000395701"
PH_hs_0031476	2.33671e-05	3.03762e-06	229.466	532.53	0.263314	0.234118	1.18252	0.0230301	KRT8	keratin 8	1	3856	"NR_045962.1,NM_002273.3,NM_001256293.1,NM_001256282.1"	372466574;196162709;372466576;372466571	"-,NP_002264.1,NP_001243222.1,NP_001243211.1"	ENSG00000170421	"ENST00000552150,ENST00000546897,ENST00000547916,ENST00000293308,ENST00000552551,ENST00000548138"	"ENSP00000449404,ENSP00000447402,ENSP00000448048,ENSP00000293308,ENSP00000447566,ENSP00000449640"
PH_hs_0043919	1.18879e-06	5.54511e-07	950.513	2202.83	0.227209	0.217418	1.1818	0.0131628	ANXA2	annexin A2	1	302	"NM_004039.2,NM_001002857.1,NM_001002858.2,NM_001136015.2"	50845389;50845385;216547999;216547993	"NP_004030.1,NP_001002857.1,NP_001002858.1,NP_001129487.1"	ENSG00000182718	ENST00000396024	ENSP00000379342
PH_hs_0030110	5.53103e-06	1.26645e-06	396.436	913.988	0.243909	0.225078	1.17736	0.0176677	S100A2	S100 calcium binding protein A2	1	6273	NM_005978.3	45269153	NP_005969.1	ENSG00000196754	"ENST00000368707,ENST00000368709,ENST00000368710,ENST00000368708"	"ENSP00000357696,ENSP00000357698,ENSP00000357699,ENSP00000357697"
PH_hs_0031657	0.00020371	1.59349e-05	116.599	265.321	0.303248	0.25461	1.17229	0.0402454	ZNF788	zinc finger family member 788	1	388507	NR_027049.1	224451055	-	ENSG00000188474|ENSG00000214189	ENST00000339302|ENST00000430298	ENSP00000342021|ENSP00000391703
PH_hs_0060705	0.000240836	1.84967e-05	111.002	252.102	0.307113	0.256719	1.17124	0.0422612	C11orf91	chromosome 11 open reading frame 91	1	100131378	NM_001166692.1	262359906	NP_001160164.1	ENSG00000085063|ENSG00000205177	"ENST00000527926,ENST00000534312|ENST00000379011"	"ENSP00000437122,ENSP00000432362|ENSP00000368296"
PH_hs_0004332	9.77035e-07	5.00746e-07	1147.33	2626.77	0.22531	0.216524	1.17007	0.0134397	TP53INP1	tumor protein p53 inducible nuclear protein 1	1	94241	"NM_001135733.1,NM_033285.3"	209180468;209180467	"NP_001129205.1,NP_150601.1"	ENSG00000164938	"ENST00000342697,ENST00000448464"	"ENSP00000344215,ENSP00000390063"
PH_hs_0044474	9.11621e-06	1.72243e-06	322.745	737.422	0.250158	0.228138	1.16719	0.0203723	IL1RAP	interleukin 1 receptor accessory protein	1	3556	"NM_001167930.1,NM_134470.3"	268840340;268840044	"NP_001161402.1,NP_608273.1"	ENSG00000196083	"ENST00000443369,ENST00000412080,ENST00000422940,ENST00000434491,ENST00000422485,ENST00000439062"	"ENSP00000408893,ENSP00000414102,ENSP00000387371,ENSP00000391899,ENSP00000409352,ENSP00000401132"
PH_hs_0019645	7.17988e-07	4.38158e-07	1531.64	3489.77	0.22242	0.21537	1.16564	0.0131036	S100A11	S100 calcium binding protein A11	1	6282	NM_005620.1	5032056	NP_005611.1	ENSG00000163191	ENST00000271638	ENSP00000271638
PH_hs_0048056	0.000129997	1.10821e-05	133.389	303.089	0.293536	0.249675	1.16529	0.0368647	CSNK1E	"casein kinase 1, epsilon"	1	1454	"NM_152221.2,NM_001894.4"	40549400;40549399	"NP_689407.1,NP_001885.1"	ENSG00000213923	"ENST00000396832,ENST00000359867"	"ENSP00000380044,ENSP00000352929"
PH_hs_0031170	8.28052e-05	7.8577e-06	152.978	346.522	0.284635	0.245251	1.1622	0.0334998	GLYATL1	glycine-N-acyltransferase-like 1	1	92292	"NM_001220496.1,NM_001220494.1,NM_080661.3"	334085168;333944038;333944037	"NP_001207425.1,NP_001207423.1,NP_542392.2"	ENSG00000166840	"ENST00000444580,ENST00000530240,ENST00000300079,ENST00000527708,ENST00000317391"	"ENSP00000401353,ENSP00000437155,ENSP00000300079,ENSP00000434757,ENSP00000322223"
PH_hs_0032608	6.35121e-05	6.45567e-06	166.037	376.737	0.279752	0.242822	1.16123	0.0316254	RELB	v-rel reticuloendotheliosis viral oncogene homolog B	1	5971	NM_006509.3	317575683	NP_006500.2	ENSG00000104856	"ENST00000540120,ENST00000589972,ENST00000505236,ENST00000221452"	"ENSP00000445542,ENSP00000468460,ENSP00000423287,ENSP00000221452"
PH_hs_0049369	7.10279e-07	4.37286e-07	1551.23	3506.77	0.222321	0.215353	1.15408	0.0138224	KLHL5	kelch-like 5 (Drosophila)	1	51088	"NM_199039.3,NM_015990.4,NM_001171654.1,NM_001007075.2"	284413750;284413749;284413751;284413748	"NP_950240.2,NP_057074.3,NP_001165125.1,NP_001007076.1"	ENSG00000109790	"ENST00000261426,ENST00000508137,ENST00000261425"	"ENSP00000261426,ENSP00000423080,ENSP00000261425"
PH_hs_0006395	0.418323	3.64101e-06	214.542	486.265	5.19943	0.236127	1.1485	0.802896	AKR1B10	"aldo-keto reductase family 1, member B10 (aldose reductase)"	1	57016	NM_020299.4	223468662	NP_064695.3	ENSG00000198074	ENST00000359579	ENSP00000352584
PH_hs_0042383	5.27626e-07	3.79353e-07	2362.76	5344.19	0.219636	0.214144	1.14771	0.0135984	TMEM54	transmembrane protein 54	1	113452	NM_033504.2	34147466	NP_277039.1	ENSG00000121900	"ENST00000329151,ENST00000373463"	"ENSP00000328630,ENSP00000362562"
PH_hs_0029016	1.69531e-05	2.58693e-06	256.517	579.741	0.258606	0.232379	1.14656	0.025212	LAMA3	"laminin, alpha 3"	1	3909	"NM_001127718.1,NM_001127717.1,NM_000227.3,NM_198129.1"	189217427;189217424;189217423;38045909	"NP_001121190.1,NP_001121189.1,NP_000218.2,NP_937762.1"	ENSG00000053747	"ENST00000588004,ENST00000269217,ENST00000313654"	"ENSP00000468315,ENSP00000269217,ENSP00000324532"
PH_hs_0047838	1.17923e-06	5.62014e-07	954.244	2156.56	0.22713	0.217537	1.14597	0.0155758	IGFBP3	insulin-like growth factor binding protein 3	1	3486	"NM_000598.4,NM_001013398.1"	62243067;62243247	"NP_000589.2,NP_001013416.1"	ENSG00000146674	"ENST00000381086,ENST00000275521"	"ENSP00000370476,ENSP00000275521"
PH_hs_0047390	3.22157e-05	4.00465e-06	206.147	464.548	0.268284	0.237203	1.14199	0.0293752	PDE5A	"phosphodiesterase 5A, cGMP-specific"	1	8654	"NM_001083.3,NM_033430.2,NM_033437.3"	61744434;61744429;301500649	"NP_001074.2,NP_236914.2,NP_246273.2"	ENSG00000138735	"ENST00000394439,ENST00000354960"	"ENSP00000377957,ENSP00000347046"
PH_hs_0044525	4.00392e-06	1.07756e-06	463.597	1039.57	0.240103	0.223517	1.13769	0.0199035	SMPD1	"sphingomyelin phosphodiesterase 1, acid lysosomal"	1	6609	"NM_001007593.2,NM_000543.4"	300795588;300795568	"NP_001007594.2,NP_000534.3"	ENSG00000166311	"ENST00000356761,ENST00000299397,ENST00000526280,ENST00000533123,ENST00000534405,ENST00000342245"	"ENSP00000349203,ENSP00000299397,ENSP00000436278,ENSP00000435950,ENSP00000434353,ENSP00000340409"
PH_hs_0047588	7.21223e-06	8.32381e-06	354.46	791.242	0.247171	0.245976	1.13333	0.0328026	SPATS2L	"spermatogenesis associated, serine-rich 2-like"	1	26010	"NM_001100424.1,NM_001100423.1,NM_001100422.1,NM_015535.2"	154426311;154426287;154426252;154426309	"NP_001093894.1,NP_001093893.1,NP_001093892.1,NP_056350.2"	NA	NA	NA
PH_hs_0001899	5.9422e-07	4.02902e-07	1958.86	4378.27	0.220698	0.214654	1.13308	0.0148578	SERPINE2	"serpin peptidase inhibitor, clade E (nexin, plasminogen activator inhibitor type 1), member 2"	1	5270	"NM_001136530.1,NM_001136528.1,NM_006216.3,NR_073116.1"	211904155;211904151;211904150;401761504	"NP_001130002.1,NP_001130000.1,NP_006207.1,-"	ENSG00000135919	"ENST00000409840,ENST00000258405,ENST00000409304"	"ENSP00000386969,ENSP00000258405,ENSP00000386412"
PH_hs_0001591	7.37876e-07	4.48498e-07	1484.07	3301.88	0.222672	0.21557	1.13204	0.0154481	FZD5	frizzled family receptor 5	1	7855	NM_003468.3	111160871	NP_003459.2	ENSG00000163251	ENST00000295417	ENSP00000354607
PH_hs_0004626	9.12471e-06	2.08739e-06	322.745	718.538	0.25017	0.230114	1.13007	0.0248307	KRT15	keratin 15	1	3866	NM_002275.3	216548460	NP_002266.2	ENSG00000171346	"ENST00000393981,ENST00000393976,ENST00000393974,ENST00000254043"	"ENSP00000377550,ENSP00000377546,ENSP00000377544,ENSP00000254043"
PH_hs_0045022	3.76862e-05	4.60747e-06	195.886	435.278	0.270812	0.238813	1.12437	0.0327497	ARSD	arylsulfatase D	1	414	NM_001669.3	339409226	NP_001660.2	ENSG00000006756	ENST00000381154	ENSP00000370546
PH_hs_0025144	4.33392e-07	3.47939e-07	3541.8	7780.23	0.21791	0.213419	1.12436	0.0147739	TGFBI	"transforming growth factor, beta-induced, 68kDa"	1	7045	NM_000358.2	170650698	NP_000349.1	ENSG00000120708	"ENST00000305126,ENST00000508076,ENST00000514554,ENST00000507018,ENST00000504205,ENST00000442011"	"ENSP00000306306,ENSP00000423935,ENSP00000421440,ENSP00000421540,ENSP00000426137,ENSP00000416330"
PH_hs_0015263	3.60598e-05	4.48352e-06	198.684	440.943	0.270094	0.238498	1.12197	0.0327773	BOK	BCL2-related ovarian killer	1	666	NM_032515.4	347658959	NP_115904.1	ENSG00000176720	ENST00000318407	ENSP00000314132
PH_hs_0040428	4.8633e-07	3.66983e-07	2745.2	6076.89	0.218916	0.213865	1.12172	0.0152183	CXCL5	chemokine (C-X-C motif) ligand 5	1	6374	NM_002994.3	41872613	NP_002985.1	NA	NA	NA
PH_hs_0010582	0.000296563	2.41645e-05	106.338	232.274	0.312121	0.260632	1.11521	0.0548516	ACE2	angiotensin I converting enzyme (peptidyl-dipeptidase A) 2	1	59272	NM_021804.2	194306626	NP_068576.1	ENSG00000130234	"ENST00000427411,ENST00000252519"	"ENSP00000389326,ENSP00000252519"
PH_hs_0045498	5.18993e-05	5.91911e-06	177.23	389.956	0.276193	0.241772	1.11479	0.0365356	DTNA	"dystrobrevin, alpha"	1	1837	"NM_001392.4,NM_001128175.1"	189571593;189571586	"NP_001383.2,NP_001121647.1"	ENSG00000134769	"ENST00000590727,ENST00000597599,ENST00000554864,ENST00000315456"	"ENSP00000468138,ENSP00000473119,ENSP00000451516,ENSP00000322519"
PH_hs_0000694	1.27903e-06	5.92722e-07	900.142	1990.38	0.227929	0.218008	1.11381	0.0183513	RND3	Rho family GTPase 3	1	390	"NM_005168.4,NM_001254738.1"	362999163;362999084	"NP_005159.1,NP_001241667.1"	ENSG00000115963	"ENST00000409557,ENST00000263895,ENST00000375734"	"ENSP00000386576,ENSP00000263895,ENSP00000364886"
PH_hs_0003199	0.000445732	3.65964e-05	92.3462	200.171	0.322644	0.267066	1.1138	0.0617622	PARVA	"parvin, alpha"	1	55742	NM_018222.4	315583336	NP_060692.2	ENSG00000197702	ENST00000334956	ENSP00000334008
PH_hs_0045069	5.71209e-05	6.41225e-06	171.633	376.737	0.277866	0.24274	1.11281	0.0376546	TROVE2	"TROVE domain family, member 2"	1	6738	"NM_001173524.1,NM_004600.5,NR_033393.1"	291084628;291084622;291084644	"NP_001166995.1,NP_004591.2,-"	ENSG00000116747	ENST00000367446	ENSP00000356416
PH_hs_0048410	2.60912e-05	3.61218e-06	221.071	488.153	0.26499	0.236038	1.11175	0.031973	UACA	uveal autoantigen with coiled-coil domains and ankyrin repeats	1	55075	"NM_001008224.1,NM_018003.2"	56550046;59850761	"NP_001008225.1,NP_060473.2"	ENSG00000137831	ENST00000322954	ENSP00000314556
PH_hs_0035470	1.82218e-05	2.84142e-06	249.988	551.415	0.259643	0.233391	1.11122	0.0298328	LATS2	"LATS, large tumor suppressor, homolog 2 (Drosophila)"	1	26524	NM_014572.2	126507090	NP_055387.2	ENSG00000150457	ENST00000542899	ENSP00000441817
PH_hs_0006870	4.2517e-05	5.19066e-06	188.424	412.617	0.272804	0.240208	1.10536	0.0364047	MGAM	maltase-glucoamylase (alpha-glucosidase)	1	8972	NM_004668.2	221316698	NP_004659.2	ENSG00000257335|ENSG00000259858	"ENST00000475668,ENST00000549489|ENST00000569657,ENST00000563244"	"ENSP00000417515,ENSP00000447378|ENSP00000454257,ENSP00000456134"
PH_hs_0027528	3.4674e-05	4.41842e-06	202.415	443.775	0.269461	0.238329	1.10386	0.0349856	CTSE	cathepsin E	1	1510	"NM_148964.2,NM_001910.3"	315013577;315013576	"NP_683865.1,NP_001901.1"	ENSG00000264606|ENSG00000196188	"ENST00000581049,ENST00000578413,ENST00000583663|ENST00000361052,ENST00000360218,ENST00000358184"	"ENSP00000463969,ENSP00000462953,ENSP00000463953|ENSP00000354337,ENSP00000353350,ENSP00000350911"
PH_hs_0031821	3.82091e-07	3.27426e-07	5224.56	11388	0.216826	0.212913	1.10163	0.0161669	MYH9	"myosin, heavy chain 9, non-muscle"	1	4627	NM_002473.4	225703132	NP_002464.1	ENSG00000100345	ENST00000216181	ENSP00000216181
PH_hs_0034040	0.000460868	1.4053e-05	127.792	277.596	0.323552	0.25287	1.1004	0.054197	previous version conserved probe	NA	7	NA	NA	NA	NA	NA	NA	NA
PH_hs_0038876	4.03409e-07	3.37266e-07	4311.35	9292.85	0.217291	0.213159	1.0993	0.0164921	MT2A	metallothionein 2A	1	4502	NM_005953.3	205277384	NP_005944.1	ENSG00000125148	"ENST00000561491,ENST00000245185"	"ENSP00000456804,ENSP00000245185"
PH_hs_0049076	0.000498715	4.18747e-05	89.5478	191.673	0.325728	0.269256	1.09855	0.0671377	THSD7A	"thrombospondin, type I, domain containing 7A"	1	221981	NM_015204.2	259013332	NP_056019.1	NA	NA	NA
PH_hs_0042819	6.5862e-05	7.40143e-06	164.171	355.02	0.280406	0.244504	1.09362	0.0420389	HRCT1	histidine rich carboxyl terminus 1	1	646962	NM_001039792.1	89886260	NP_001034881.1	ENSG00000196196	ENST00000354323	ENSP00000346283
PH_hs_0023550	0.000101784	1.03877e-05	143.65	310.643	0.288609	0.248825	1.0927	0.0464349	VNN2	vanin 2	1	8875	"NM_001242350.1,NM_078488.1,NM_004665.2,NR_034174.1,NR_034173.1"	334278905;17865815;17865813;301129258;301129257	"NP_001229279.1,NP_511043.1,NP_004656.2,-"	ENSG00000112303	"ENST00000392389,ENST00000422400,ENST00000326499,ENST00000418593,ENST00000525270"	"ENSP00000376190,ENSP00000406536,ENSP00000322276,ENSP00000387572,ENSP00000436822"
PH_hs_0028435	5.24335e-05	6.22504e-06	176.297	381.458	0.27637	0.24238	1.09129	0.0403761	ITGAV	"integrin, alpha V"	1	3685	"NM_001145000.1,NM_001144999.1,NM_002210.3"	223468596;223468594;223468593	"NP_001138472.1,NP_001138471.1,NP_002201.1"	NA	NA	NA
PH_hs_0048590	4.74442e-07	3.64648e-07	2885.12	6241.18	0.218699	0.213812	1.08989	0.0176666	AHNAK	AHNAK nucleoprotein	1	79026	NM_001620.2	427918085	NP_001611.1	ENSG00000124942	ENST00000378024	ENSP00000367263
PH_hs_0061473	8.97945e-05	9.6243e-06	149.246	320.085	0.286177	0.247832	1.08109	0.0473094	CCDC148	coiled-coil domain containing 148	1	130940	NM_138803.3	284172494	NP_620158.3	ENSG00000153237	"ENST00000448656,ENST00000409187"	"ENSP00000415540,ENSP00000386674"
PH_hs_0004701	1.32861e-06	6.16766e-07	871.226	1880.85	0.228306	0.218362	1.07908	0.0217419	KLF10	Kruppel-like factor 10	1	7071	"NM_001032282.2,NM_005655.2"	208879459;208879458	"NP_001027453.1,NP_005646.1"	ENSG00000155090	"ENST00000395884,ENST00000285407"	"ENSP00000379222,ENSP00000285407"
PH_hs_0033753	3.64213e-06	1.08343e-06	480.387	1034.85	0.23902	0.22357	1.07872	0.0256817	ZC3H12D	zinc finger CCCH-type containing 12D	1	340152	NM_207360.2	282394048	NP_997243.2	ENSG00000178199	"ENST00000416573,ENST00000389942"	"ENSP00000408686,ENSP00000374592"
PH_hs_0029204	0.000201976	1.01428e-05	146.448	313.475	0.303055	0.248513	1.07793	0.0514145	CAV2	caveolin 2	1	858	"NM_001206748.1,NM_001206747.1,NM_198212.2,NM_001233.4"	332164665;332164663;332164662;332164661	"NP_001193677.1,NP_001193676.1,NP_937855.1,NP_001224.1"	ENSG00000105971	ENST00000343213	ENSP00000345679
PH_hs_0027071	8.85277e-06	0.00123014	326.476	700.599	0.249778	0.349746	1.07771	0.130715	GADD45G	"growth arrest and DNA-damage-inducible, gamma"	1	10912	NM_006705.3	209413759	NP_006696.1	ENSG00000130222	ENST00000252506	ENSP00000252506
PH_hs_0012499	7.91632e-07	4.66334e-07	1415.04	3028.06	0.223324	0.215907	1.07697	0.0202318	RAB31	"RAB31, member RAS oncogene family"	1	11031	NM_006868.3	170295841	NP_006859.2	ENSG00000168461	"ENST00000306096,ENST00000578921"	"ENSP00000304565,ENSP00000461945"
PH_hs_0019226	0.000415959	3.71345e-05	94.2118	199.227	0.320787	0.267301	1.07681	0.0692876	SOCS2	suppressor of cytokine signaling 2	1	8835	"NM_001270471.1,NM_001270470.1,NM_001270469.1,NM_001270468.1,NM_001270467.1,NM_003877.4"	394582087;394582078;394582067;394582058;394582050;394582046	"NP_001257400.1,NP_001257399.1,NP_001257398.1,NP_001257397.1,NP_001257396.1,NP_003868.1"	ENSG00000120833	"ENST00000548537,ENST00000549122,ENST00000549206,ENST00000340600"	"ENSP00000448709,ENSP00000447161,ENSP00000448815,ENSP00000339428"
PH_hs_0027930	1.39217e-05	2.49721e-06	275.173	591.071	0.255834	0.232002	1.07534	0.0331097	NUAK2	"NUAK family, SNF1-like kinase, 2"	1	81788	NM_030952.1	13569921	NP_112214.1	ENSG00000163545	ENST00000367157	ENSP00000356125
PH_hs_0045582	3.27023e-05	4.47892e-06	205.214	440.943	0.268523	0.238486	1.07473	0.0391503	PARP9	"poly (ADP-ribose) polymerase family, member 9"	1	83666	NM_001146106.1	226371717	NP_001139578.1	ENSG00000138496	ENST00000462315	ENSP00000418894
PH_hs_0049147	7.03019e-06	1.62066e-06	358.191	767.637	0.246851	0.227522	1.07462	0.0293422	GLIS3	GLIS family zinc finger 3	1	169792	"NM_152629.3,NM_001042413.1"	109637781;109637783	"NP_689842.3,NP_001035878.1"	ENSG00000107249	ENST00000324333	ENSP00000325494
PH_hs_0003326	0.000119746	1.05547e-05	144.582	308.754	0.291855	0.249033	1.07425	0.0503736	GLIS1	GLIS family zinc finger 1	1	148979	NM_147193.2	166706914	NP_671726.2	ENSG00000174332	ENST00000312233	ENSP00000309653
PH_hs_0018161	0.420751	1.88183e-05	117.532	250.214	5.36098	0.256966	1.07367	0.82604	ANKRD29	ankyrin repeat domain 29	1	147463	NM_173505.2	70995266	NP_775776.2	ENSG00000154065	ENST00000284207	ENSP00000284207
PH_hs_0011552	5.08404e-07	3.77943e-07	2523.2	5417.84	0.219307	0.214113	1.07239	0.019403	FLNA	"filamin A, alpha"	1	2316	"NM_001110556.1,NM_001456.3"	160420316;160420313	"NP_001104026.1,NP_001447.2"	ENSG00000269329|ENSG00000196924	"ENST00000597475,ENST00000596447,ENST00000602134|ENST00000422373,ENST00000360319,ENST00000420627"	"ENSP00000471999,ENSP00000469433,ENSP00000470861|ENSP00000416926,ENSP00000353467,ENSP00000408921"
PH_hs_0006103	9.39339e-07	5.17073e-07	1159.46	2477.59	0.224935	0.216804	1.07113	0.0214007	RRAGC	Ras-related GTP binding C	1	64121	"NM_001271851.1,NM_022157.3"	427918101;427918100	"NP_001258780.1,NP_071440.1"	ENSG00000116954	ENST00000373001	ENSP00000362092
PH_hs_0032224	6.33564e-06	1.534e-06	374.049	796.907	0.245562	0.226971	1.06454	0.0301257	previous version conserved probe	NA	7	NA	NA	NA	NA	NA	NA	NA
PH_hs_0025408	0.000254222	2.39281e-05	109.136	230.386	0.308392	0.260485	1.06387	0.0641748	TMPRSS7	"transmembrane protease, serine 7"	1	344805	"NM_001042575.2,NR_026734.1"	222831591;222831593	"NP_001036040.2,-"	ENSG00000176040	"ENST00000419127,ENST00000435737,ENST00000452346"	"ENSP00000411645,ENSP00000415472,ENSP00000398236"
PH_hs_0048496	0.000415795	3.82465e-05	94.2118	197.338	0.320776	0.267777	1.06324	0.0727221	AKAP12	A kinase (PRKA) anchor protein 12	1	9590	"NM_005100.3,NM_144497.2"	197927427;197927426	"NP_005091.2,NP_653080.1"	ENSG00000131016	ENST00000402676	ENSP00000384537
PH_hs_0062053	0.000402725	3.72202e-05	95.1446	199.227	0.319928	0.267338	1.06191	0.0724905	CCL3L3|CCL3|CCL3L1|LOC101060267	chemokine (C-C motif) ligand 3-like 3|chemokine (C-C motif) ligand 3|chemokine (C-C motif) ligand 3-like 1|c-C motif chemokine 3-like	4	414062|6348|6349|101060267	NM_001001437.3|NM_002983.2|NM_021006.4|XM_003960672.1	93589093|121582465|48949814|410173303	NP_001001437.2|NP_002974.1|NP_066286.1|XP_003960721.1	ENSG00000256515|ENSG00000260199|ENSG00000006075|ENSG00000205021	"ENST00000378354|ENST00000563033,ENST00000565629|ENST00000225245|ENST00000422211,ENST00000498676"	"ENSP00000367605|ENSP00000456856,ENSP00000457469|ENSP00000225245|ENSP00000408984,ENSP00000465806"
PH_hs_0030743	5.24444e-06	1.36715e-06	405.764	863.946	0.24327	0.225828	1.06057	0.0296585	GLTPD1	glycolipid transfer protein domain containing 1	1	80772	NM_001029885.1	71274149	NP_001025056.1	ENSG00000224051	ENST00000343938	ENSP00000343890
PH_hs_0031719	1.23779e-05	2.36043e-06	287.299	609.955	0.254221	0.231404	1.05958	0.0346995	CCL26	chemokine (C-C motif) ligand 26	1	10344	NM_006072.4	51944958	NP_006063.1	ENSG00000262029|ENSG00000006606	"ENST00000576539,ENST00000575353|ENST00000394905,ENST00000005180"	"ENSP00000461652,ENSP00000458182|ENSP00000378365,ENSP00000005180"
PH_hs_0061587	3.71601e-06	1.11403e-06	475.723	1011.24	0.239248	0.223836	1.05896	0.0281833	NA	NA	5	NA	NA	NA	NA	NA	NA	NA
PH_hs_0061874	4.59924e-05	5.94705e-06	183.76	389.012	0.274125	0.241829	1.05851	0.0449301	PCDH7	protocadherin 7	1	5099	NM_002589.2	14589930	NP_002580.2	ENSG00000169851	ENST00000543491	ENSP00000441802
PH_hs_0045850	5.90944e-07	4.09155e-07	1974.72	4183.76	0.220648	0.214785	1.05591	0.0214595	TPM2	tropomyosin 2 (beta)	1	7169	NM_213674.1	47519615	NP_998839.1	ENSG00000198467	"ENST00000378292,ENST00000378300,ENST00000329305"	"ENSP00000367542,ENSP00000367550,ENSP00000367541"
PH_hs_0061435	1.24871e-05	2.39325e-06	286.367	605.234	0.25434	0.23155	1.05305	0.035754	NA	NA	1	NA	NA	NA	NA	ENSG00000198198	ENST00000406439	ENSP00000386070
PH_hs_0010222	0.0011402	2.27909e-06	294.762	622.23	0.351371	0.231034	1.05196	0.0546508	SEMA7A	"semaphorin 7A, GPI membrane anchor (John Milton Hagen blood group)"	1	8482	"NM_003612.3,NM_001146030.1,NM_001146029.1"	219842238;225637523;225637519	"NP_003603.1,NP_001139502.1,NP_001139501.1"	ENSG00000138623	"ENST00000542748,ENST00000261918"	"ENSP00000441493,ENSP00000261918"
PH_hs_0061902	2.34976e-06	8.6074e-07	604.448	1275.62	0.234187	0.221399	1.05194	0.0270075	ELF3	"E74-like factor 3 (ets domain transcription factor, epithelial-specific )"	1	1999	"NM_001114309.1,NM_004433.4"	166851839;167235022	"NP_001107781.1,NP_004424.3"	ENSG00000163435	ENST00000446188	ENSP00000405162
PH_hs_0024396	3.3308e-07	3.08373e-07	9953.8	20830.1	0.215662	0.212418	1.04567	0.0207691	NMB	neuromedin B	1	4828	"NM_205858.1,NM_021077.3"	45505144;45505142	"NP_995580.1,NP_066563.2"	ENSG00000197696	"ENST00000394588,ENST00000360476"	"ENSP00000378089,ENSP00000353664"
PH_hs_0043432	7.80661e-05	9.18347e-06	155.776	325.75	0.283529	0.247228	1.04444	0.0530761	FAM47E	"family with sequence similarity 47, member E"	1	100129583	"NM_001242936.1,NM_001136570.2"	339515659;339515657	"NP_001229865.1,NP_001130042.1"	ENSG00000189157	"ENST00000339906,ENST00000424749,ENST00000510197"	"ENSP00000340401,ENSP00000409423,ENSP00000422262"
PH_hs_0031297	0.000129591	1.36645e-05	134.322	280.428	0.293471	0.252487	1.04	0.0599408	MAGEA1	"melanoma antigen family A, 1 (directs expression of antigen MZ2-E)"	1	4100	NM_004988.4	148276976	NP_004979.3	ENSG00000269790|ENSG00000198681	ENST00000595385|ENST00000356661	ENSP00000469418|ENSP00000349085
PH_hs_0004220	4.01591e-07	3.3895e-07	4368.26	9013.36	0.217253	0.213201	1.03827	0.0220996	BMP2	bone morphogenetic protein 2	1	650	NM_001200.2	80861484	NP_001191.1	NA	NA	NA
PH_hs_0047251	6.18809e-06	1.554e-06	377.78	789.354	0.245273	0.2271	1.03634	0.0340009	MTMR10	myotubularin related protein 10	1	54893	NM_017762.2	124028526	NP_060232.2	ENSG00000166912	"ENST00000425768,ENST00000568604,ENST00000435680"	"ENSP00000412314,ENSP00000457903,ENSP00000402537"
PH_hs_0047542	9.66924e-07	5.32703e-07	1128.68	2352.95	0.225211	0.217065	1.03475	0.0255038	GCLM	"glutamate-cysteine ligase, modifier subunit"	1	2730	NM_002061.2	53759142	NP_002052.1	NA	NA	NA
PH_hs_0029969	3.8079e-07	3.29766e-07	5207.77	10803.6	0.216797	0.212972	1.03369	0.0224158	CEBPD	"CCAAT/enhancer binding protein (C/EBP), delta"	1	1052	NM_005195.3	125661056	NP_005186.2	ENSG00000221869	ENST00000408965	ENSP00000386165
PH_hs_0005017	0.000254393	2.58379e-05	109.136	225.665	0.308408	0.261639	1.03329	0.0719742	CPA2	carboxypeptidase A2 (pancreatic)	1	1358	NM_001869.2	217416389	NP_001860.2	ENSG00000158516	ENST00000222481	ENSP00000222481
PH_hs_0045965	1.1853e-05	2.68822e-06	291.963	608.067	0.253634	0.232792	1.03246	0.0396036	SYNPO	synaptopodin	1	11346	"NM_001166208.1,NM_001166209.1,NM_001109974.2"	261278296;261278298;261278295	"NP_001159680.1,NP_001159681.1,NP_001103444.1"	ENSG00000171992	"ENST00000519664,ENST00000522122"	"ENSP00000429268,ENSP00000428378"
PH_hs_0015383	1.84164e-05	3.19097e-06	249.055	519.312	0.259797	0.234659	1.0315	0.0420808	TRAF3	TNF receptor-associated factor 3	1	7187	"NM_145726.2,NM_003300.3,NM_001199427.1,NM_145725.2"	313661481;313661480;313661482;313661479	"NP_663778.1,NP_003291.2,NP_001186356.1,NP_663777.1"	ENSG00000131323	"ENST00000347662,ENST00000351691,ENST00000539721,ENST00000392745"	"ENSP00000328003,ENSP00000332468,ENSP00000445998,ENSP00000376500"
PH_hs_0026661	9.30373e-07	5.2248e-07	1171.58	2434.16	0.224844	0.216895	1.03103	0.0258034	DUSP8|GLUD1P3	dual specificity phosphatase 8|glutamate dehydrogenase 1 pseudogene 3	4	1850|2749	NM_004420.2|NR_048575.1	153281157|387762548	NP_004411.2|-	NA	NA	NA
PH_hs_0005016	3.39406e-07	3.11641e-07	8832.59	18188.2	0.215821	0.212505	1.03071	0.0223792	CXCL5	chemokine (C-X-C motif) ligand 5	1	6374	NM_002994.3	41872613	NP_002985.1	ENSG00000163735	ENST00000296027	ENSP00000296027
PH_hs_0061627	0.000193177	2.05886e-05	118.464	244.549	0.302052	0.258267	1.02789	0.0690541	DAPK2	death-associated protein kinase 2	1	23604	NM_014326.3	71774012	NP_055141.2	ENSG00000035664	"ENST00000261891,ENST00000457488,ENST00000559007"	"ENSP00000261891,ENSP00000408277,ENSP00000453639"
PH_hs_0042781	3.03655e-06	1.0179e-06	526.094	1091.5	0.236979	0.222975	1.02397	0.0319532	CIDEC	cell death-inducing DFFA-like effector c	1	63924	"NM_001199552.1,NM_001199551.1,NM_022094.3,NM_001199623.1"	313851089;313851087;313851086;313850982	"NP_001186481.1,NP_001186480.1,NP_071377.2,NP_001186552.1"	ENSG00000187288	"ENST00000430427,ENST00000423850,ENST00000455015,ENST00000336832"	"ENSP00000408631,ENSP00000400649,ENSP00000392975,ENSP00000338642"
PH_hs_0047905	0.000343116	3.45539e-05	99.8085	203.948	0.315772	0.266148	1.02288	0.0800138	WWC1	WW and C2 domain containing 1	1	23286	"NM_001161662.1,NM_001161661.1,NM_015238.2"	242247256;242247250;242247262	"NP_001155134.1,NP_001155133.1,NP_056053.1"	ENSG00000113645	ENST00000265293	ENSP00000265293
PH_hs_0042917	4.27801e-06	1.15977e-06	480.387	995.19	0.240869	0.224224	1.021	0.0337514	MT1M|MT1JP	"metallothionein 1M|metallothionein 1J, pseudogene"	4	4499|4498	NM_176870.2|NR_036677.1	121582464|308387391	NP_789846.1|-	ENSG00000205364	ENST00000379818	ENSP00000369146
PH_hs_0020138	6.08683e-07	4.19176e-07	1892.63	3909.94	0.220915	0.214991	1.02044	0.0255041	FSTL1	follistatin-like 1	1	11167	NM_007085.4	197304788	NP_009016.1	NA	NA	NA
PH_hs_0006603	8.5817e-07	5.03383e-07	1263.93	2601.28	0.22408	0.21657	1.01974	0.0268937	previous version conserved probe	NA	7	NA	NA	NA	NA	NA	NA	NA
PH_hs_0033092	9.55619e-05	1.12691e-05	146.448	301.201	0.287378	0.249896	1.01894	0.0611354	GPNMB	glycoprotein (transmembrane) nmb	1	10457	"NM_001005340.1,NM_002510.2"	52694751;52694750	"NP_001005340.1,NP_002501.1"	ENSG00000136235	"ENST00000453162,ENST00000381990,ENST00000258733"	"ENSP00000405586,ENSP00000371420,ENSP00000258733"
PH_hs_0000400	7.09435e-05	8.91849e-06	160.44	329.527	0.281759	0.246853	1.01837	0.0576885	previous version conserved probe	NA	7	NA	NA	NA	NA	NA	NA	NA
PH_hs_0015678	0.00014158	1.23245e-05	162.305	333.304	0.295312	0.25109	1.01831	0.0639605	CALR3	calreticulin 3	1	125972	NM_145046.4	364023779	NP_659483.2	ENSG00000269058	"ENST00000600762,ENST00000269881"	"ENSP00000471533,ENSP00000269881"
PH_hs_0000086	1.08342e-06	5.7045e-07	1022.34	2107.46	0.226305	0.217668	1.01607	0.0282981	FBN1	fibrillin 1	1	2200	NM_000138.4	281485549	NP_000129.3	ENSG00000166147	ENST00000559133	ENSP00000453958
PH_hs_0021944	9.27643e-05	7.16634e-06	175.365	359.741	0.286803	0.244104	1.01599	0.0571441	SCNN1A	"sodium channel, non-voltage-gated 1 alpha subunit"	1	6337	"NM_001159576.1,NM_001159575.1,NM_001038.5"	227430288;227430286;227430285	"NP_001153048.1,NP_001153047.1,NP_001029.1"	ENSG00000111319	"ENST00000358945,ENST00000228916,ENST00000540037,ENST00000360168"	"ENSP00000351825,ENSP00000228916,ENSP00000440876,ENSP00000353292"
PH_hs_0005180	1.34171e-05	2.63412e-06	278.904	574.075	0.255324	0.232573	1.01463	0.0427266	IFI27L2	"interferon, alpha-inducible protein 27-like 2"	1	83982	NM_032036.2	50511937	NP_114425.1	ENSG00000119632	"ENST00000556727,ENST00000238609"	"ENSP00000451717,ENSP00000238609"
PH_hs_0043961	0.000118691	1.84483e-05	137.12	281.372	0.291675	0.256682	1.01453	0.0685442	previous version conserved probe	NA	7	NA	NA	NA	NA	NA	NA	NA
PH_hs_0048427	1.98778e-05	3.44747e-06	242.525	499.483	0.26091	0.235516	1.01377	0.0459838	SDPR	serum deprivation response	1	8436	NM_004657.5	259089415	NP_004648.1	ENSG00000168497	ENST00000304141	ENSP00000305675
PH_hs_0004637	2.52648e-06	9.3272e-07	580.195	1193.47	0.234967	0.22215	1.01319	0.0326671	STAT4	signal transducer and activator of transcription 4	1	6775	"NM_001243835.1,NM_003151.3"	345110659;345110658	"NP_001230764.1,NP_003142.1"	ENSG00000138378	"ENST00000392320,ENST00000358470"	"ENSP00000376134,ENSP00000351255"
PH_hs_0044187	5.97967e-07	4.16079e-07	1941.14	3990.2	0.220755	0.214928	1.01275	0.0263813	NAGK	N-acetylglucosamine kinase	1	55577	NM_017567.4	295844833	NP_060037.3	ENSG00000124357	"ENST00000244204,ENST00000524736,ENST00000450272,ENST00000443938,ENST00000443872,ENST00000531934,ENST00000455662"	"ENSP00000244204,ENSP00000435437,ENSP00000400941,ENSP00000411846,ENSP00000404531,ENSP00000436326,ENSP00000389087"
PH_hs_0029256	1.57753e-05	2.94536e-06	263.047	541.028	0.257583	0.233781	1.01254	0.0443524	IGFN1	immunoglobulin-like and fibronectin type III domain containing 1	1	91156	NM_001164586.1	257196150	NP_001158058.1	ENSG00000163395	"ENST00000295591,ENST00000335211,ENST00000412892,ENST00000437879"	"ENSP00000295591,ENSP00000334714,ENSP00000387975,ENSP00000399041"
PH_hs_0037619	0.000294252	3.05055e-05	104.472	212.446	0.311928	0.264188	1.01195	0.0802208	LOC100133091	uncharacterized LOC100133091	1	100133091	NR_029411.1	261598992	-	NA	NA	NA
PH_hs_0044060	2.89207e-05	4.52092e-06	213.609	439.054	0.266584	0.238594	1.01008	0.0500111	TMEM114	transmembrane protein 114	1	283953	NM_001146336.1	226437591	NP_001139808.1	ENSG00000232258	ENST00000568335	ENSP00000454261
PH_hs_0042861	3.94002e-05	6.45557e-06	193.088	395.621	0.271542	0.242822	1.01005	0.0541922	HIST1H3A	"histone cluster 1, H3a"	1	8350	NM_003529.2	19743828	NP_003520.1	ENSG00000198366	ENST00000357647	ENSP00000350275
PH_hs_0049291	2.97956e-05	4.31706e-06	218.273	448.496	0.26705	0.238062	1.00966	0.0497934	PRKAG2	"protein kinase, AMP-activated, gamma 2 non-catalytic subunit"	1	51422	"NM_001040633.1,NM_024429.1,NM_016203.3"	100913191;100913188;100913190	"NP_001035723.1,NP_077747.1,NP_057287.2"	ENSG00000106617	"ENST00000433631,ENST00000492843,ENST00000287878,ENST00000418337"	"ENSP00000406544,ENSP00000419577,ENSP00000287878,ENSP00000387386"
PH_hs_0042272	4.01669e-07	3.40192e-07	4366.39	8818.86	0.217254	0.213231	1.00882	0.0254425	previous version conserved probe	NA	7	NA	NA	NA	NA	NA	NA	NA
PH_hs_0031749	3.90738e-07	3.43773e-05	4765.62	9647.87	0.217017	0.266067	1.0061	0.0636029	FBXO2	F-box protein 2	1	26232	NM_012168.5	319738644	NP_036300.2	ENSG00000116661	ENST00000354287	ENSP00000346240
PH_hs_0049297	1.8815e-05	3.35733e-06	247.189	506.093	0.260108	0.235222	1.00556	0.0471329	previous version conserved probe	NA	7	NA	NA	NA	NA	NA	NA	NA
PH_hs_0025765	2.71208e-06	9.66113e-07	558.741	1143.43	0.235736	0.222481	1.00473	0.0342423	LAMB2	"laminin, beta 2 (laminin S)"	1	3913	NM_002292.3	119703754	NP_002283.3	ENSG00000172037	"ENST00000305544,ENST00000418109"	"ENSP00000307156,ENSP00000388325"
PH_hs_0025776	1.28246e-05	2.59457e-06	283.568	578.796	0.254704	0.232411	1.00298	0.0445569	MAP3K14	mitogen-activated protein kinase kinase kinase 14	1	9020	NM_003954.3	342307097	NP_003945.2	NA	NA	NA
PH_hs_0002700	1.28644e-06	6.30696e-07	892.68	1825.14	0.227986	0.218562	1.00194	0.0309835	OSGIN1	oxidative stress induced growth inhibitor 1	1	29948	NM_182981.2	118572592	NP_892026.1	ENSG00000140961	"ENST00000393306,ENST00000343939,ENST00000361711"	"ENSP00000376983,ENSP00000343376,ENSP00000355374"
PH_hs_0042950	4.03276e-07	3.41307e-07	4313.22	8667.78	0.217289	0.213259	1.00168	0.026341	UCA1	urothelial cancer associated 1 (non-protein coding)	1	652995	NR_015379.3	380748931	-	NA	NA	NA
PH_hs_0002325	1.94416e-05	3.48881e-06	244.391	496.651	0.260585	0.235649	0.994922	0.0495758	GSTZ1	glutathione S-transferase zeta 1	1	2954	"NM_145870.2,NM_001513.3,NM_145871.2"	194394144;194363756;194440731	"NP_665877.1,NP_001504.2,NP_665878.2"	ENSG00000100577	"ENST00000393734,ENST00000216465"	"ENSP00000377335,ENSP00000216465"
PH_hs_0045200	7.3992e-07	4.68963e-07	1479.4	2992.18	0.222698	0.215955	0.994903	0.0295806	SYTL5	synaptotagmin-like 5	1	94122	"NM_001163335.1,NM_001163334.1,NM_138780.2"	254039649;254039647;254039641	"NP_001156807.1,NP_001156806.1,NP_620135.1"	ENSG00000147041	"ENST00000456733,ENST00000357972,ENST00000297875"	"ENSP00000395220,ENSP00000350657,ENSP00000297875"
PH_hs_0061632	5.91408e-06	1.57627e-06	385.242	781.8	0.24472	0.227243	0.993853	0.0406947	CCRL2	chemokine (C-C motif) receptor-like 2	1	9034	"NM_003965.4,NM_001130910.1"	68215223;195972794	"NP_003956.2,NP_001124382.1"	ENSG00000121797	"ENST00000400882,ENST00000400880,ENST00000357392,ENST00000399036"	"ENSP00000383678,ENSP00000383677,ENSP00000349967,ENSP00000381994"
PH_hs_0001710	4.47868e-06	1.32081e-06	435.613	885.662	0.241403	0.225489	0.99245	0.0391345	IFI27L1	"interferon, alpha-inducible protein 27-like 1"	1	122509	"NM_206949.2,NM_145249.2"	209862797;209862794	"NP_996832.1,NP_660292.1"	ENSG00000165948	"ENST00000554562,ENST00000557066,ENST00000554544,ENST00000557218,ENST00000553664,ENST00000393115,ENST00000555523,ENST00000556381"	"ENSP00000450620,ENSP00000451889,ENSP00000451676,ENSP00000450463,ENSP00000451043,ENSP00000376824,ENSP00000451851,ENSP00000451459"
PH_hs_0000057	7.01782e-07	4.56769e-07	1573.62	3178.19	0.22221	0.215728	0.991595	0.0298256	ATF3	activating transcription factor 3	1	467	"NM_001206488.2,NM_001206486.2,NM_001206484.2,NM_001040619.2,NM_001030287.3,NM_001674.3"	346223460;346223459;346223457;346223456;346223455;346223454	"NP_001193417.2,NP_001193415.1,NP_001193413.2,NP_001035709.1,NP_001025458.1,NP_001665.1"	ENSG00000162772	"ENST00000366987,ENST00000341491"	"ENSP00000355954,ENSP00000344352"
PH_hs_0039500	0.00132005	1.37248e-06	424.419	861.113	0.356542	0.225866	0.989857	0.0671074	ST3GAL1	"ST3 beta-galactoside alpha-2,3-sialyltransferase 1"	1	6482	"NM_173344.2,NM_003033.3"	213418077;213418067	"NP_775479.1,NP_003024.1"	ENSG00000008513	"ENST00000399640,ENST00000319914,ENST00000521180"	"ENSP00000414073,ENSP00000318445,ENSP00000428540"
PH_hs_0001075	8.66403e-06	2.0406e-06	329.275	663.775	0.2495	0.229878	0.988438	0.0444019	GPATCH3	G patch domain containing 3	1	63906	NM_022078.2	205277457	NP_071361.2	ENSG00000198746	"ENST00000361720,ENST00000445019"	"ENSP00000354645,ENSP00000398563"
PH_hs_0024762	3.69979e-06	1.1794e-06	476.656	965.92	0.239198	0.224386	0.98835	0.0386778	USB1	U6 snRNA biogenesis 1	1	79650	"NM_001195302.1,NM_024598.3"	306035176;305855061	"NP_001182231.1,NP_078874.2"	ENSG00000103005	ENST00000219281	ENSP00000219281
PH_hs_0012270	0.000348713	3.0412e-06	264.912	535.363	0.316185	0.234131	0.98767	0.0628203	PIK3R2	"phosphoinositide-3-kinase, regulatory subunit 2 (beta)"	1	5296	"NR_073517.1,NM_005027.3"	429484503;429484500	"-,NP_005018.1"	ENSG00000105647	"ENST00000426902,ENST00000222254"	"ENSP00000395636,ENSP00000222254"
PH_hs_0062199	1.48858e-06	6.91284e-07	803.132	1622.14	0.229444	0.219388	0.985435	0.0341587	AKR1C1|LOC101060798	"aldo-keto reductase family 1, member C1|aldo-keto reductase family 1 member C2-like"	4	1645|101060798	"NM_001353.5|XM_003960854.1,XM_003960853.1,XM_003960852.1"	56121816|410169810;410169808;410169806	"NP_001344.2|XP_003960903.1,XP_003960902.1,XP_003960901.1"	ENSG00000266592|ENSG00000187134|ENSG00000265231|ENSG00000151632	"ENST00000578362|ENST00000434459|ENST00000580345,ENST00000578591|ENST00000407674,ENST00000421196"	"ENSP00000462940|ENSP00000412248|ENSP00000463185,ENSP00000464211|ENSP00000385221,ENSP00000392694"
PH_hs_0043098	5.65348e-07	4.07036e-07	2110.9	4261.19	0.220251	0.214741	0.984975	0.0298495	previous version conserved probe	NA	7	NA	NA	NA	NA	NA	NA	NA
PH_hs_0031003	4.24699e-07	3.50923e-07	3730.23	7446.93	0.217735	0.21349	0.983645	0.0288973	TAX1BP3|P2RX5-TAX1BP3	Tax1 (human T-cell leukemia virus type I) binding protein 3|P2RX5-TAX1BP3 readthrough	4	30851|100533970	"NM_001204698.1,NM_014604.3|NR_037928.1"	325296953;325296950|325296996	"NP_001191627.1,NP_055419.1|-"	ENSG00000257950|ENSG00000213977	ENST00000550383|ENST00000225525	ENSP00000455681|ENSP00000225525
PH_hs_0033210	0.000135924	7.3059e-06	178.163	356.909	0.29446	0.244343	0.981666	0.0669096	MYL5	"myosin, light chain 5, regulatory"	1	4636	NM_002477.1	4505304	NP_002468.1	ENSG00000215375	"ENST00000513662,ENST00000400159,ENST00000511290,ENST00000503300,ENST00000505477,ENST00000506838,ENST00000507804"	"ENSP00000423053,ENSP00000383023,ENSP00000425162,ENSP00000424528,ENSP00000423118,ENSP00000427153,ENSP00000427317"
PH_hs_0015014	2.24242e-06	6.74769e-07	829.25	1671.24	0.233688	0.219169	0.981404	0.0353704	TMEM8A	transmembrane protein 8A	1	58986	NM_021259.2	157676333	NP_067082.2	ENSG00000129925	"ENST00000250930,ENST00000424078"	"ENSP00000250930,ENSP00000397620"
PH_hs_0015012	2.20864e-06	8.72521e-07	625.902	1258.62	0.233526	0.221526	0.981393	0.0368972	PCSK5	proprotein convertase subtilisin/kexin type 5	1	5125	NM_006200.3	207030317	NP_006191.2	ENSG00000099139	ENST00000455778	ENSP00000407239
PH_hs_0049513	6.88334e-05	9.03568e-06	164.171	328.583	0.281207	0.24702	0.98055	0.0661817	IL32	interleukin 32	1	9235	"NM_001012636.1,NM_001012635.1,NM_001012634.1,NM_001012633.1,NM_001012632.1,NM_001012718.1,NM_001012631.1,NM_004221.4"	61658639;61658637;61658635;61658633;61658631;61658641;61639465;61639470	"NP_001012654.1,NP_001012653.1,NP_001012652.1,NP_001012651.1,NP_001012650.1,NP_001012736.1,NP_001012649.1,NP_004212.4"	ENSG00000008517	"ENST00000382213,ENST00000552356,ENST00000552664,ENST00000548476,ENST00000549213,ENST00000530538,ENST00000548652,ENST00000396890,ENST00000008180,ENST00000533097,ENST00000444393,ENST00000530890,ENST00000528163,ENST00000525643,ENST00000551122,ENST00000440815,ENST00000526464,ENST00000396887,ENST00000534507,ENST00000325568,ENST00000531965,ENST00000552936"	"ENSP00000371648,ENSP00000446978,ENSP00000448683,ENSP00000449483,ENSP00000447812,ENSP00000436929,ENSP00000446624,ENSP00000380099,ENSP00000008180,ENSP00000432917,ENSP00000411958,ENSP00000433747,ENSP00000432850,ENSP00000432218,ENSP00000447496,ENSP00000405063,ENSP00000450364,ENSP00000380096,ENSP00000431775,ENSP00000324742,ENSP00000433177,ENSP00000447033"
PH_hs_0005652	0.00011868	1.44698e-05	137.12	274.763	0.291673	0.253272	0.979432	0.074267	NCK2	NCK adaptor protein 2	1	8440	"NM_003581.4,NM_001004720.2"	342187285;297591813	"NP_003572.2,NP_001004720.1"	ENSG00000071051	ENST00000393348	ENSP00000377017
PH_hs_0035654	1.11529e-06	5.89826e-07	998.085	2004.54	0.226586	0.217964	0.978474	0.0338339	DDA1	DET1 and DDB1 associated 1	1	79016	NM_024050.5	209969687	NP_076955.1	NA	NA	NA
PH_hs_0048880	5.07065e-05	7.35278e-06	178.163	355.965	0.275791	0.244422	0.977912	0.0633941	C3orf38	chromosome 3 open reading frame 38	1	285237	NM_173824.3	197333714	NP_776185.2	ENSG00000179021	ENST00000318887	ENSP00000322469
PH_hs_0012260	1.3935e-05	2.84961e-06	275.173	550.47	0.255847	0.233422	0.973559	0.0511924	previous version conserved probe	NA	7	NA	NA	NA	NA	NA	NA	NA
PH_hs_0044925	2.26134e-06	8.89722e-07	617.507	1235.02	0.233777	0.221708	0.97307	0.0384451	CHML	choroideremia-like (Rab escort protein 2)	1	1122	NM_001821.3	93141045	NP_001812.2	ENSG00000203668	ENST00000366553	ENSP00000355511
PH_hs_0003651	6.39939e-07	4.32214e-07	1808.68	3609.69	0.221368	0.215253	0.971642	0.0322729	SELM	selenoprotein M	1	140606	NM_080430.2	46370092	NP_536355.1	ENSG00000198832	"ENST00000400299,ENST00000402395"	"ENSP00000383155,ENSP00000384564"
PH_hs_0031317	1.8818e-05	3.52803e-06	247.189	493.818	0.26011	0.235774	0.970778	0.0545124	TUBA4A	"tubulin, alpha 4a"	1	7277	NM_006000.1	17921988	NP_005991.1	ENSG00000127824	"ENST00000392088,ENST00000248437"	"ENSP00000375938,ENSP00000248437"
PH_hs_0008391	2.64598e-05	4.50226e-06	220.138	439.999	0.265206	0.238546	0.970568	0.0578851	NA	NA	5	NA	NA	NA	NA	NA	NA	NA
PH_hs_0042979	1.1105e-05	3.41751e-06	299.426	596.736	0.252757	0.235419	0.969993	0.0528133	ARIH2OS	ariadne homolog 2 opposite strand	1	646450	NM_001123040.1	176866317	NP_001116512.1	ENSG00000221883	ENST00000408959	ENSP00000386193
PH_hs_0004652	3.67566e-07	3.25805e-07	5964.26	11833.7	0.216496	0.212872	0.969502	0.0303112	FLNB	"filamin B, beta"	1	2317	"NM_001164319.1,NM_001164318.1,NM_001164317.1,NM_001457.3"	256222414;256222412;256222410;256222399	"NP_001157791.1,NP_001157790.1,NP_001157789.1,NP_001448.2"	ENSG00000136068	"ENST00000419752,ENST00000357272,ENST00000348383,ENST00000429972,ENST00000358537,ENST00000295956"	"ENSP00000414532,ENSP00000349819,ENSP00000232447,ENSP00000415599,ENSP00000351339,ENSP00000295956"
PH_hs_0046059	8.47537e-07	5.09862e-07	1279.79	2540.85	0.223963	0.216681	0.968359	0.0341279	MED18	mediator complex subunit 18	1	54797	"NM_017638.2,NM_001127350.1"	188219519;188035866	"NP_060108.2,NP_001120822.1"	ENSG00000130772	"ENST00000373842,ENST00000398997"	"ENSP00000362948,ENSP00000381963"
PH_hs_0043819	4.06065e-07	3.43788e-07	4225.54	8301.43	0.217348	0.213319	0.966513	0.0311597	INO80C	INO80 complex subunit C	1	125476	"NM_001098817.1,NM_194281.3"	149408118;149408120	"NP_001092287.1,NP_919257.2"	ENSG00000153391	"ENST00000590757,ENST00000334598,ENST00000441607"	"ENSP00000467708,ENSP00000334473,ENSP00000391457"
PH_hs_0025514	1.72267e-06	7.62742e-07	728.509	1447.46	0.230931	0.220284	0.96482	0.0383502	RARB	"retinoic acid receptor, beta"	1	5915	"NM_000965.3,NM_016152.3"	196049371;195976803	"NP_000956.2,NP_057236.1"	ENSG00000077092	"ENST00000458646,ENST00000330688,ENST00000437042"	"ENSP00000391391,ENSP00000332296,ENSP00000398840"
PH_hs_0004423	0.00018817	2.22815e-05	119.397	236.051	0.301465	0.259426	0.963807	0.0864469	RGCC	regulator of cell cycle	1	28984	NM_014059.2	132626810	NP_054778.2	ENSG00000102760	ENST00000379359	ENSP00000368664
PH_hs_0002980	8.80015e-05	1.16542e-05	150.179	297.424	0.285791	0.250342	0.963562	0.0743771	GLYATL1	glycine-N-acyltransferase-like 1	1	92292	"NM_001220496.1,NM_001220494.1,NM_080661.3"	334085168;333944038;333944037	"NP_001207425.1,NP_001207423.1,NP_542392.2"	ENSG00000166840	ENST00000300079	ENSP00000300079
PH_hs_0008982	4.32495e-06	1.32382e-06	444.008	884.718	0.240996	0.225511	0.96284	0.0443356	NEURL3	neuralized homolog 3 (Drosophila) pseudogene	1	93082	NR_026875.1	223717953	-	NA	NA	NA
PH_hs_0000996	6.61746e-06	1.75381e-06	367.519	728.925	0.246099	0.228322	0.962834	0.0474503	RRAS	related RAS viral (r-ras) oncogene homolog	1	6237	NM_006270.3	142348070	NP_006261.1	ENSG00000126458	ENST00000246792	ENSP00000246792
PH_hs_0048378	3.78823e-07	3.31296e-07	5306.64	10454.2	0.216753	0.213011	0.961199	0.0316567	JAK1	Janus kinase 1	1	3716	NM_002227.2	102469033	NP_002218.2	ENSG00000162434	ENST00000342505	ENSP00000343204
PH_hs_0009246	1.39849e-06	6.76302e-07	839.511	1666.52	0.228817	0.21919	0.95948	0.0381206	SGMS1	sphingomyelin synthase 1	1	259230	NM_147156.3	41350331	NP_671512.1	ENSG00000198964	ENST00000361781	ENSP00000354829
PH_hs_0047919	6.72959e-06	1.78304e-06	364.721	721.371	0.246307	0.22849	0.959156	0.048352	SPSB1	splA/ryanodine receptor domain and SOCS box containing 1	1	80176	NM_025106.3	210147537	NP_079382.2	ENSG00000171621	ENST00000328089	ENSP00000330221
PH_hs_0013010	2.73343e-06	1.00597e-06	555.943	1102.83	0.235822	0.222863	0.958629	0.0421816	SLC2A6	"solute carrier family 2 (facilitated glucose transporter), member 6"	1	11182	"NM_017585.3,NM_001145099.1"	223029431;223029429	"NP_060055.2,NP_001138571.1"	ENSG00000160326|ENSG00000261768	"ENST00000371899,ENST00000371897|ENST00000563527,ENST00000567240"	"ENSP00000360966,ENSP00000360964|ENSP00000457648,ENSP00000455415"
PH_hs_0000563	6.78186e-06	1.79385e-06	363.788	718.538	0.246403	0.228552	0.957288	0.0487951	SLC4A4	"solute carrier family 4, sodium bicarbonate cotransporter, member 4"	1	8671	"NM_001134742.1,NM_003759.3,NM_001098484.2"	197927159;197927158;197927157	"NP_001128214.1,NP_003750.1,NP_001091954.1"	ENSG00000080493	"ENST00000425175,ENST00000340595"	"ENSP00000393557,ENSP00000344272"
PH_hs_0023462	5.86983e-07	4.17808e-07	1995.24	3944.88	0.220588	0.214963	0.956196	0.0343411	COL5A2	"collagen, type V, alpha 2"	1	1290	NM_000393.3	89363016	NP_000384.2	ENSG00000204262	ENST00000374866	ENSP00000364000
PH_hs_0009515	6.77521e-07	4.52716e-07	1642.64	3232.01	0.221888	0.215651	0.953111	0.035526	VAT1	vesicle amine transport protein 1 homolog (T. californica)	1	10493	NM_006373.3	118200348	NP_006364.2	ENSG00000108828	ENST00000355653	ENSP00000347872
PH_hs_0013316	2.11077e-06	9.89168e-07	642.692	1266.18	0.233047	0.222704	0.951722	0.0427954	SLPI	secretory leukocyte peptidase inhibitor	1	6590	NM_003064.2	15834622	NP_003055.1	ENSG00000124107	ENST00000338380	ENSP00000342082
PH_hs_0060258	8.42036e-06	2.09541e-06	333.006	653.388	0.249134	0.230153	0.950001	0.052134	LOC100506191	uncharacterized LOC100506191	1	100506191	"XR_171308.1,XR_159058.1"	410171657;397139964	-	NA	NA	NA
PH_hs_0024010	4.43922e-06	1.37252e-06	437.478	861.113	0.2413	0.225866	0.94535	0.048088	LYPD6B	LY6/PLAUR domain containing 6B	1	130576	NM_177964.3	40255209	NP_808879.2	ENSG00000150556	"ENST00000280115,ENST00000409029,ENST00000409876,ENST00000409642"	"ENSP00000280115,ENSP00000386650,ENSP00000386479,ENSP00000387077"
PH_hs_0030936	0.000110985	3.94141e-05	139.918	273.819	0.290324	0.268265	0.944837	0.0972357	PRRC1	proline-rich coiled-coil 1	1	133619	NM_130809.3	208609947	NP_570721.1	ENSG00000164244	ENST00000442138	ENSP00000392873
PH_hs_0027666	1.98769e-05	3.84062e-06	242.525	473.99	0.26091	0.236728	0.939553	0.0625916	ALKBH6	"alkB, alkylation repair homolog 6 (E. coli)"	1	84964	"NM_032878.3,NM_198867.1"	109148543;38570139	"NP_116267.3,NP_942567.1"	ENSG00000239382	"ENST00000433672,ENST00000497999,ENST00000252984,ENST00000378875,ENST00000490986,ENST00000490483,ENST00000485128"	"ENSP00000392847,ENSP00000436156,ENSP00000252984,ENSP00000368152,ENSP00000435496,ENSP00000433156,ENSP00000436742"
PH_hs_0037456	4.53788e-07	3.64348e-07	3213.46	6262.9	0.21831	0.213805	0.939212	0.0359374	NA	NA	1	NA	NA	NA	NA	ENSG00000184743	"ENST00000332645,ENST00000398868"	"ENSP00000329034,ENSP00000381844"
PH_hs_0035555	1.09022e-05	2.53386e-06	301.291	586.35	0.252511	0.232158	0.936123	0.0575921	previous version conserved probe	NA	7	NA	NA	NA	NA	NA	NA	NA
PH_hs_0049256	0.000157523	2.0243e-05	125.927	244.549	0.297577	0.258021	0.935484	0.0924641	DIP2A	DIP2 disco-interacting protein 2 homolog A (Drosophila)	1	23181	"NM_001146116.1,NM_015151.3"	225735628;225735620	"NP_001139588.1,NP_055966.2"	ENSG00000160305	"ENST00000318711,ENST00000417564,ENST00000400274"	"ENSP00000323633,ENSP00000392066,ENSP00000383133"
PH_hs_0060316	0.000157523	2.01024e-05	125.927	244.549	0.297577	0.257919	0.935484	0.0923697	USB1	U6 snRNA biogenesis 1	1	79650	NM_001204911.1	325995160	NP_001191840.1	ENSG00000103005	ENST00000563149	ENSP00000454692
PH_hs_0047727	8.6062e-06	2.16417e-06	330.208	641.114	0.249414	0.23049	0.934757	0.0558181	DYRK2	dual-specificity tyrosine-(Y)-phosphorylation regulated kinase 2	1	8445	"NM_006482.2,NM_003583.3"	153281168;153281166	"NP_006473.2,NP_003574.1"	NA	NA	NA
PH_hs_0045999	8.41402e-06	7.34282e-07	777.014	1510.72	0.249124	0.219936	0.932054	0.0480717	WWTR1	WW domain containing transcription regulator 1	1	25937	"NM_001168280.1,NM_001168278.1,NM_015472.4"	270132743;270132692;270132687	"NP_001161752.1,NP_001161750.1,NP_056287.1"	ENSG00000018408	ENST00000465804	ENSP00000419465
PH_hs_0012930	2.31193e-05	4.33674e-06	230.399	447.552	0.263153	0.238114	0.930504	0.0665798	LTBP1	latent transforming growth factor beta binding protein 1	1	4052	"NM_001166266.1,NM_001166265.1,NM_001166264.1,NM_000627.3,NM_206943.2"	261337172;261337170;261337168;261337166;261337164	"NP_001159738.1,NP_001159737.1,NP_001159736.1,NP_000618.3,NP_996826.2"	ENSG00000049323	"ENST00000418533,ENST00000390003,ENST00000354476,ENST00000407925,ENST00000404525,ENST00000402934,ENST00000404816"	"ENSP00000393057,ENSP00000374653,ENSP00000346467,ENSP00000384091,ENSP00000385359,ENSP00000384373,ENSP00000386043"
PH_hs_0049039	1.78438e-06	7.90834e-07	718.248	1391.76	0.231293	0.220616	0.929485	0.0451708	ATP9B	"ATPase, class II, type 9B"	1	374868	NM_198531.3	41327759	NP_940933.3	ENSG00000166377	"ENST00000543761,ENST00000588921,ENST00000590477,ENST00000426216"	"ENSP00000442015,ENSP00000465269,ENSP00000467935,ENSP00000398076"
PH_hs_0035816	3.83201e-07	3.34606e-07	5092.1	9774.39	0.216851	0.213094	0.92823	0.0370523	TFF1	trefoil factor 1	1	7031	NM_003225.2	48928023	NP_003216.1	ENSG00000160182	ENST00000291527	ENSP00000291527
PH_hs_0048194	1.05928e-06	5.8699e-07	1041.93	2018.71	0.226087	0.217922	0.927978	0.0423753	RBPMS	RNA binding protein with multiple splicing	1	11030	"NM_001008711.1,NM_001008710.1,NM_006867.2"	57164970;57164968;57164967	"NP_001008711.1,NP_001008710.1,NP_006858.1"	ENSG00000157110	"ENST00000538486,ENST00000287771,ENST00000320203,ENST00000397323"	"ENSP00000445406,ENSP00000287771,ENSP00000318102,ENSP00000380486"
PH_hs_0047992	0.000188218	2.39367e-05	119.397	230.386	0.301471	0.26049	0.927937	0.0982879	previous version conserved probe	NA	7	NA	NA	NA	NA	NA	NA	NA
PH_hs_0062184	4.49942e-06	1.40889e-06	434.68	845.062	0.241457	0.226125	0.927855	0.0520122	TMEM191C|TMEM191B|TMEM191A	transmembrane protein 191C|transmembrane protein 191B|transmembrane protein 191A (pseudogene)	4	645426|728229|84222	"NM_001207052.1,XM_003960817.1|XM_003960912.1,XM_003960911.1,NM_001242313.1|NR_026815.1"	333440472;410173788|410170054;410170052;334085263|223468582	"NP_001193981.1,XP_003960866.1|XP_003960961.1,XP_003960960.1,NP_001229242.1|-"	NA	NA	NA
PH_hs_0024528	3.55452e-05	6.04677e-06	199.617	386.179	0.269861	0.242029	0.927244	0.0726005	SYTL2	synaptotagmin-like 2	1	54843	"NM_032943.3,NM_001162953.1,NM_001162952.1,NM_001162951.1,NM_206930.2,NM_206929.2,NM_206928.2,NM_206927.2,NM_032379.3"	244790023;244790019;244790015;244790012;244790010;244790009;244790007;244790004;46255060	"NP_116561.1,NP_001156425.1,NP_001156424.1,NP_001156423.1,NP_996813.1,NP_996812.1,NP_996811.1,NP_996810.1,NP_115755.2"	ENSG00000137501	"ENST00000359152,ENST00000389960,ENST00000528231,ENST00000530351,ENST00000389958,ENST00000529581,ENST00000389959,ENST00000525423,ENST00000525702,ENST00000316356,ENST00000354566,ENST00000532995"	"ENSP00000352065,ENSP00000374610,ENSP00000431701,ENSP00000435009,ENSP00000374608,ENSP00000435855,ENSP00000374609,ENSP00000432694,ENSP00000432996,ENSP00000318803,ENSP00000346576,ENSP00000436678"
PH_hs_0060581	7.80458e-06	2.09146e-06	343.267	662.831	0.248165	0.230134	0.927108	0.0569864	KRR1	"KRR1, small subunit (SSU) processome component, homolog (yeast)"	1	11103	NM_007043.6	117676402	NP_008974.5	ENSG00000111615	ENST00000438169	ENSP00000411740
PH_hs_0012697	9.5821e-07	5.5496e-07	1138	2199.99	0.225125	0.217425	0.92643	0.0421083	WBP2	WW domain binding protein 2	1	23558	NM_012478.3	95089415	NP_036610.2	ENSG00000132471	"ENST00000254806,ENST00000590221,ENST00000591831,ENST00000591399,ENST00000585462"	"ENSP00000254806,ENSP00000466450,ENSP00000466999,ENSP00000467579,ENSP00000467583"
PH_hs_0006899	0.00013526	1.47087e-05	141.784	273.819	0.294358	0.253497	0.925489	0.0903889	RAB3B	"RAB3B, member RAS oncogene family"	1	5865	NM_002867.3	296278255	NP_002858.2	NA	NA	NA
PH_hs_0045284	4.41032e-07	3.60749e-07	3393.49	6538.61	0.218062	0.213722	0.925078	0.0382806	NA	NA	5	NA	NA	NA	NA	NA	NA	NA
PH_hs_0046504	4.82744e-05	7.75278e-06	180.961	348.411	0.274948	0.245082	0.92476	0.0773844	PRSS1	"protease, serine, 1 (trypsin 1)"	1	5644	NM_002769.4	310923201	NP_002760.1	NA	NA	NA
PH_hs_0002385	5.00782e-06	1.51925e-06	414.159	801.628	0.24272	0.226874	0.923391	0.0538942	RUSC2	RUN and SH3 domain containing 2	1	9853	"NM_001135999.1,NM_014806.2,NR_052015.1"	209862764;209862763;392306973	"NP_001129471.1,NP_055621.1,-"	ENSG00000198853	"ENST00000455600,ENST00000361226"	"ENSP00000393922,ENSP00000355177"
PH_hs_0015907	1.28243e-05	2.88711e-06	283.568	546.694	0.254704	0.233564	0.921467	0.062815	SULT1C4	"sulfotransferase family, cytosolic, 1C, member 4"	1	27233	NM_006588.2	28830307	NP_006579.2	ENSG00000198075	ENST00000272452	ENSP00000272452
PH_hs_0009760	3.42715e-07	3.15398e-07	8346.6	15892.8	0.215903	0.212604	0.919291	0.0381038	TMEM2	transmembrane protein 2	1	23670	"NM_001135820.1,NM_013390.2"	209447095;209447094	"NP_001129292.1,NP_037522.1"	ENSG00000135048	ENST00000377044	ENSP00000366243
PH_hs_0019823	7.80441e-06	2.0651e-06	343.267	659.054	0.248165	0.230002	0.918933	0.0588023	MTMR11	myotubularin related protein 11	1	10903	"NM_181873.3,NM_001145862.1"	224994249;224994250	"NP_870988.2,NP_001139334.1"	ENSG00000264524|ENSG00000014914	"ENST00000583248,ENST00000580100,ENST00000581914,ENST00000582796|ENST00000406732,ENST00000361405,ENST00000439741,ENST00000369140"	"ENSP00000464592,ENSP00000464585,ENSP00000462570,ENSP00000463324|ENSP00000383948,ENSP00000354941,ENSP00000391668,ENSP00000358136"
PH_hs_0044531	5.91425e-05	9.18487e-06	169.768	325.75	0.27848	0.24723	0.918797	0.0820322	SEMA3B	"sema domain, immunoglobulin domain (Ig), short basic domain, secreted, (semaphorin) 3B"	1	7869	"NM_001005914.1,NM_004636.2"	54607088;54607087	"NP_001005914.1,NP_004627.1"	ENSG00000262015	"ENST00000586936,ENST00000575064"	"ENSP00000466308,ENSP00000461497"
PH_hs_0023274	6.38851e-05	9.75738e-06	166.037	318.196	0.279857	0.24801	0.916616	0.083785	DTNA	"dystrobrevin, alpha"	1	1837	"NM_001198945.1,NM_001198941.1,NM_032981.4,NM_001391.5,NM_032978.6,NM_032979.4"	312147285;312147268;190684688;190684687;190684686;190684685	"NP_001185874.1,NP_001185870.1,NP_116763.1,NP_001382.2,NP_116760.2,NP_116761.2"	ENSG00000134769	"ENST00000597674,ENST00000598774"	"ENSP00000471783,ENSP00000472031"
PH_hs_0014785	3.00555e-06	1.10277e-06	528.892	1019.74	0.236865	0.223739	0.915721	0.0517199	UBTD1	ubiquitin domain containing 1	1	80019	NM_024954.3	34222339	NP_079230.1	ENSG00000165886	ENST00000370664	ENSP00000359698
PH_hs_0033204	1.50925e-05	3.23602e-06	268.643	515.535	0.25696	0.234814	0.914497	0.0662381	CCNK	cyclin K	1	8812	NM_001099402.1	150417988	NP_001092872.1	NA	NA	NA
PH_hs_0011511	1.02092e-06	5.78499e-07	1075.51	2063.08	0.225731	0.217792	0.914318	0.0448824	GCNT3	"glucosaminyl (N-acetyl) transferase 3, mucin type"	1	9245	NM_004751.2	226423848	NP_004742.1	ENSG00000140297	"ENST00000396065,ENST00000560585"	"ENSP00000379377,ENSP00000452741"
PH_hs_0049473	3.10348e-07	2.98747e-07	18960.8	36899.5	0.21507	0.212157	0.913726	0.0386274	KRT18|KRT18P55	keratin 18|keratin 18 pseudogene 55	4	3875|284085	"NM_199187.1,NM_000224.2|NR_028334.1"	40354194;40354193|256017192	"NP_954657.1,NP_000215.1|-"	ENSG00000111057	"ENST00000388837,ENST00000388835"	"ENSP00000373489,ENSP00000373487"
PH_hs_0047681	1.67589e-06	7.75303e-07	741.568	1421.97	0.230648	0.220433	0.913633	0.0481401	SLC35D1	"solute carrier family 35 (UDP-glucuronic acid/UDP-N-acetylgalactosamine dual transporter), member D1"	1	23169	NM_015139.2	239787833	NP_055954.1	ENSG00000116704	ENST00000235345	ENSP00000235345
PH_hs_0002453	8.11927e-05	1.19568e-05	153.91	294.591	0.284264	0.250684	0.913583	0.0884692	FNDC4	fibronectin type III domain containing 4	1	64838	NM_022823.2	218777822	NP_073734.1	ENSG00000115226	ENST00000264703	ENSP00000264703
PH_hs_0000983	1.05816e-06	5.91329e-07	1042.86	1996.99	0.226077	0.217987	0.911293	0.0457207	ARL2BP	ADP-ribosylation factor-like 2 binding protein	1	23568	NM_012106.3	42794776	NP_036238.1	ENSG00000102931	ENST00000219204	ENSP00000219204
PH_hs_0031712	0.000334112	7.2586e-06	187.491	357.853	0.315097	0.244262	0.910864	0.0929218	DKK3	dickkopf 3 homolog (Xenopus laevis)	1	27122	"NM_001018057.1,NM_013253.4,NM_015881.5"	66346688;66346687;66346686	"NP_001018067.1,NP_037385.2,NP_056965.3"	ENSG00000050165	"ENST00000326932,ENST00000396505"	"ENSP00000314910,ENSP00000379762"
PH_hs_0002777	6.12795e-05	9.60915e-06	167.902	320.085	0.279111	0.247812	0.909032	0.0856634	GLRB	"glycine receptor, beta"	1	2743	"NM_001166061.1,NM_001166060.1,NM_000824.4"	260593685;260593683;260593682	"NP_001159533.1,NP_001159532.1,NP_000815.1"	ENSG00000109738	"ENST00000541722,ENST00000264428"	"ENSP00000441873,ENSP00000264428"
PH_hs_0037042	1.21703e-06	6.41958e-07	930.924	1781.71	0.227439	0.21872	0.908519	0.0471638	IRGQ	"immunity-related GTPase family, Q"	1	126298	NM_001007561.2	209364510	NP_001007562.1	NA	NA	NA
PH_hs_0005632	1.24609e-06	1.10589e-06	914.134	1749.61	0.227672	0.223766	0.908221	0.0512806	COL12A1	"collagen, type XII, alpha 1"	1	1303	"NM_080645.2,NM_004370.5"	93141048;93141046	"NP_542376.2,NP_004361.3"	ENSG00000111799	"ENST00000322507,ENST00000425443"	"ENSP00000325146,ENSP00000399812"
PH_hs_0032455	2.47987e-05	4.23956e-06	236.929	452.273	0.264214	0.237854	0.906	0.0731641	INHBE	"inhibin, beta E"	1	83729	NM_031479.3	37622353	NP_113667.1	ENSG00000139269	ENST00000266646	ENSP00000266646
PH_hs_0048080	0.000179165	2.22814e-05	124.061	236.051	0.300378	0.259426	0.90584	0.104224	SH3TC2	SH3 domain and tetratricopeptide repeats 2	1	79628	NM_024577.3	94538341	NP_078853.2	NA	NA	NA
PH_hs_0002340	1.3666e-05	3.08982e-06	277.039	527.809	0.255578	0.234305	0.904483	0.0680577	SDPR	serum deprivation response	1	8436	NM_004657.5	259089415	NP_004648.1	NA	NA	NA
PH_hs_0044938	0.000243271	2.45204e-05	120.33	228.497	0.307349	0.260851	0.904011	0.108452	SIRT4	sirtuin 4	1	23409	NM_012240.2	300795832	NP_036372.1	ENSG00000089163	ENST00000202967	ENSP00000202967
PH_hs_0030157	4.05665e-06	1.34811e-06	456.134	872.444	0.240254	0.22569	0.902722	0.0571233	ARHGAP29	Rho GTPase activating protein 29	1	9411	NM_004815.3	134304852	NP_004806.3	ENSG00000137962	ENST00000260526	ENSP00000260526
PH_hs_0026436	5.31567e-07	4.00835e-07	2332.91	4447.2	0.219702	0.214611	0.901645	0.0437133	MXRA8	matrix-remodelling associated 8	1	54587	NM_032348.2	39725651	NP_115724.1	ENSG00000162576	"ENST00000342753,ENST00000477278,ENST00000445648,ENST00000309212"	"ENSP00000344998,ENSP00000436135,ENSP00000399229,ENSP00000307887"
PH_hs_0023673	0.0327097	1.50387e-05	233.197	443.775	0.581884	0.253804	0.901489	0.217309	PDGFRB	"platelet-derived growth factor receptor, beta polypeptide"	1	5159	NM_002609.3	68216043	NP_002600.1	ENSG00000113721	ENST00000261799	ENSP00000261799
PH_hs_0045059	3.6041e-07	3.24435e-07	6486.62	12240.6	0.216329	0.212837	0.899945	0.04199	CPT1A	carnitine palmitoyltransferase 1A (liver)	1	1374	NM_001876.3	188595713	NP_001867.2	ENSG00000110090	"ENST00000265641,ENST00000538308"	"ENSP00000265641,ENSP00000446042"
PH_hs_0025714	0.000130033	1.82197e-05	133.389	253.046	0.293541	0.256503	0.898834	0.101612	MVB12B	multivesicular body subunit 12B	1	89853	NM_033446.2	343488515	NP_258257.1	ENSG00000196814	ENST00000361171	ENSP00000354772
PH_hs_0044538	0.000113499	1.6273e-05	138.986	263.433	0.290773	0.254904	0.89751	0.0996344	TAOK1	TAO kinase 1	1	57551	"NM_025142.1,NM_020791.2"	315139025;315139024	"NP_079418.1,NP_065842.1"	NA	NA	NA
PH_hs_0026824	0.000139601	1.94445e-05	130.591	247.381	0.295017	0.257438	0.897474	0.103451	TNS1	tensin 1	1	7145	NM_022648.4	156142195	NP_072174.3	ENSG00000079308	ENST00000446688	ENSP00000394171
PH_hs_0004707	7.52384e-05	1.15944e-05	157.641	298.368	0.282843	0.250274	0.897403	0.0927476	FAM134B	"family with sequence similarity 134, member B"	1	54463	"NM_019000.4,NM_001034850.2"	356582286;356582279	"NP_061873.2,NP_001030022.1"	ENSG00000154153	"ENST00000306320,ENST00000399793"	"ENSP00000304642,ENSP00000382691"
PH_hs_0034085	1.04704e-05	2.59979e-06	305.955	578.796	0.251974	0.232432	0.895932	0.067715	previous version conserved probe	NA	7	NA	NA	NA	NA	NA	NA	NA
PH_hs_0003571	1.0765e-06	6.02263e-07	1027.93	1945.06	0.226243	0.21815	0.894017	0.0495616	previous version conserved probe	NA	7	NA	NA	NA	NA	NA	NA	NA
PH_hs_0019583	8.65445e-05	1.14618e-05	158.574	299.312	0.285472	0.250121	0.89345	0.0946965	PSTPIP2	proline-serine-threonine phosphatase interacting protein 2	1	9050	NM_024430.3	165905600	NP_077748.3	ENSG00000152229	"ENST00000409746,ENST00000589328"	"ENSP00000387261,ENSP00000468622"
PH_hs_0004520	7.78591e-07	5.00264e-07	1398.25	2631.49	0.22317	0.216516	0.892392	0.0478991	CDR2L	cerebellar degeneration-related protein 2-like	1	30850	NM_014603.2	154759282	NP_055418.2	ENSG00000109089	ENST00000337231	ENSP00000336587
PH_hs_0022600	0.000116326	1.6762e-05	138.053	260.6	0.291268	0.25532	0.891383	0.102272	UBL3	ubiquitin-like 3	1	5412	NM_007106.3	197245426	NP_009037.1	ENSG00000122042	ENST00000380680	ENSP00000370055
PH_hs_0043363	2.07506e-06	9.58304e-07	649.222	1227.46	0.232867	0.222404	0.891149	0.055302	ZC3H12A	zinc finger CCCH-type containing 12A	1	80149	NM_025079.2	156151382	NP_079355.2	ENSG00000163874	ENST00000373087	ENSP00000362179
PH_hs_0047818	1.30392e-06	6.74771e-07	883.352	1671.24	0.22812	0.219169	0.891105	0.051483	MAP4	microtubule-associated protein 4	1	4134	"NM_001134364.1,NM_002375.4"	197276599;197276596	"NP_001127836.1,NP_002366.2"	ENSG00000047849	"ENST00000264724,ENST00000383737,ENST00000395734,ENST00000429422"	"ENSP00000264724,ENSP00000373243,ENSP00000379083,ENSP00000416743"
PH_hs_0061581	3.82424e-05	0.00527064	194.953	367.295	0.271052	0.414105	0.890748	0.26594	C11orf52|HSPB2-C11orf52	chromosome 11 open reading frame 52|HSPB2-C11orf52 readthrough (non-protein coding)	4	91894|100528019	NM_080659.2|NR_037651.1	131889516|315075290	NP_542390.2|-	ENSG00000149300|ENSG00000254445|ENSG00000262600|ENSG00000262978	ENST00000278601|ENST00000534100|ENST00000571962|ENST00000571200	ENSP00000278601|ENSP00000455839|ENSP00000461313|ENSP00000460364
PH_hs_0045908	2.39262e-05	4.74235e-06	227.601	429.612	0.263671	0.239149	0.88976	0.0788635	HS2ST1	heparan sulfate 2-O-sulfotransferase 1	1	9653	NM_001134492.1	197382757	NP_001127964.1	ENSG00000153936	ENST00000370551	ENSP00000359582
PH_hs_0013460	0.000157508	2.2022e-05	125.927	236.995	0.297575	0.259253	0.889156	0.108956	previous version conserved probe	NA	7	NA	NA	NA	NA	NA	NA	NA
PH_hs_0035545	1.69882e-06	7.9438e-07	735.038	1385.15	0.230788	0.220657	0.88907	0.0538244	CGA	"glycoprotein hormones, alpha polypeptide"	1	1081	"NM_001252383.1,NM_000735.3"	356874783;356874782	"NP_001239312.1,NP_000726.1"	ENSG00000135346	ENST00000369582	ENSP00000358595
PH_hs_0004492	1.56175e-05	3.47364e-06	263.98	497.595	0.257441	0.2356	0.888991	0.0740168	SMPD1	"sphingomyelin phosphodiesterase 1, acid lysosomal"	1	6609	"NM_001007593.2,NM_000543.4"	300795588;300795568	"NP_001007594.2,NP_000534.3"	ENSG00000166311	"ENST00000356761,ENST00000299397,ENST00000526280,ENST00000531303,ENST00000533123,ENST00000527275,ENST00000534405,ENST00000342245"	"ENSP00000349203,ENSP00000299397,ENSP00000436278,ENSP00000432625,ENSP00000435950,ENSP00000435350,ENSP00000434353,ENSP00000340409"
PH_hs_0024382	6.11746e-06	1.83517e-06	379.646	715.706	0.245133	0.228784	0.888976	0.0644928	BMF	Bcl2 modifying factor	1	90427	"NM_001003943.1,NM_001003942.1,NM_033503.3,NM_001003940.1"	51558703;51558700;51558692;51558687	"NP_001003943.1,NP_001003942.1,NP_277038.1,NP_001003940.1"	ENSG00000104081	"ENST00000220446,ENST00000397573,ENST00000354670"	"ENSP00000220446,ENSP00000380703,ENSP00000346697"
PH_hs_0047630	9.40571e-07	5.58292e-07	1157.59	2179.22	0.224947	0.217478	0.888843	0.0498642	NR5A2	"nuclear receptor subfamily 5, group A, member 2"	1	2494	"NM_205860.1,NM_003822.3"	45545404;45505141	"NP_995582.1,NP_003813.1"	ENSG00000116833	ENST00000367362	ENSP00000356331
PH_hs_0015480	6.40669e-07	4.47582e-07	1764.84	3321.71	0.221378	0.215553	0.887796	0.0477164	TPM2	tropomyosin 2 (beta)	1	7169	"NM_213674.1,NM_003289.3"	47519615;47519592	"NP_998839.1,NP_003280.2"	ENSG00000198467	"ENST00000360958,ENST00000329305,ENST00000378292"	"ENSP00000354219,ENSP00000367541,ENSP00000367542"
PH_hs_0046191	1.25618e-06	6.8376e-07	908.537	1713.73	0.227751	0.219289	0.88732	0.0523582	CCM2	cerebral cavernous malformation 2	1	83605	"NM_001167935.1,NM_001167934.1,NM_001029835.2,NM_031443.3,NR_030770.1"	269308189;269308187;269308186;71067339;269308191	"NP_001161407.1,NP_001161406.1,NP_001025006.1,NP_113631.1,-"	ENSG00000136280	"ENST00000544363,ENST00000541586,ENST00000258781,ENST00000381112,ENST00000475551"	"ENSP00000438035,ENSP00000444725,ENSP00000258781,ENSP00000370503,ENSP00000417180"
PH_hs_0003580	3.21245e-06	1.17778e-06	511.169	966.864	0.237606	0.224373	0.887127	0.05915	TRIM8	tripartite motif containing 8	1	81603	NM_030912.2	148596967	NP_112174.2	ENSG00000171206	"ENST00000302424,ENST00000369896"	"ENSP00000302120,ENSP00000358912"
PH_hs_0022310	5.71832e-07	4.19252e-07	2074.52	3908.06	0.220353	0.214993	0.88583	0.0474603	CTSH	cathepsin H	1	1512	NM_004390.3	148536857	NP_004381.2	ENSG00000103811	"ENST00000533777,ENST00000525807,ENST00000220166"	"ENSP00000431879,ENSP00000432935,ENSP00000220166"
PH_hs_0045554	6.89879e-06	1.97024e-06	360.99	677.938	0.246616	0.229515	0.885416	0.0664881	YBEY	ybeY metallopeptidase (putative)	1	54059	"NM_001006114.1,NM_058181.1"	54607073;54607071	"NP_001006114.1,NP_478061.1"	ENSG00000182362	"ENST00000397691,ENST00000329319,ENST00000397701"	"ENSP00000380805,ENSP00000329614,ENSP00000380813"
PH_hs_0023137	4.3868e-05	7.70423e-06	186.558	349.355	0.273328	0.245004	0.8841	0.0890438	BCO2	beta-carotene oxygenase 2	1	83875	"NM_031938.5,NM_001256400.1,NM_001256398.1,NM_001037290.2"	374081842;374081850;374081848;374081844	"NP_114144.4,NP_001243329.1,NP_001243327.1,NP_001032367.2"	ENSG00000197580	"ENST00000530677,ENST00000531169,ENST00000532593,ENST00000438022,ENST00000361053"	"ENSP00000432045,ENSP00000437053,ENSP00000431802,ENSP00000414843,ENSP00000354338"
PH_hs_0005253	1.29396e-05	3.05767e-06	282.635	530.642	0.254826	0.234191	0.883889	0.0734388	C11orf52|HSPB2-C11orf52	chromosome 11 open reading frame 52|HSPB2-C11orf52 readthrough (non-protein coding)	4	91894|100528019	NM_080659.2|NR_037651.1	131889516|315075290	NP_542390.2|-	ENSG00000149300|ENSG00000254445|ENSG00000262600|ENSG00000262978	ENST00000278601|ENST00000534100|ENST00000571962|ENST00000571200	ENSP00000278601|ENSP00000455839|ENSP00000461313|ENSP00000460364
PH_hs_0061080	1.58495e-06	5.96383e-07	1050.32	1972.44	0.230079	0.218063	0.883613	0.0527844	S100A3	S100 calcium binding protein A3	1	6274	NM_002960.1	4506762	NP_002951.1	ENSG00000188015	"ENST00000368712,ENST00000368713"	"ENSP00000357701,ENSP00000357702"
PH_hs_0024213	9.20657e-07	0.00442215	1180.91	2214.16	0.224744	0.404541	0.883544	0.250479	MBNL2	muscleblind-like splicing regulator 2	1	10150	"NM_144778.3,NM_207304.2"	379643031;379643030	"NP_659002.1,NP_997187.1"	ENSG00000139793	"ENST00000376673,ENST00000343600,ENST00000345429,ENST00000397601"	"ENSP00000365861,ENSP00000344214,ENSP00000267287,ENSP00000380726"
PH_hs_0049204	0.000127063	1.84168e-05	134.322	252.102	0.293065	0.256657	0.882772	0.107173	ARMCX3	"armadillo repeat containing, X-linked 3"	1	51566	"NM_177948.2,NM_177947.2,NM_016607.3"	47578121;47578120;47578119	"NP_808817.1,NP_808816.1,NP_057691.1"	ENSG00000269173|ENSG00000102401	"ENST00000601244,ENST00000598606|ENST00000537169,ENST00000341189"	"ENSP00000471433,ENSP00000472666|ENSP00000439032,ENSP00000340672"
PH_hs_0000548	3.85865e-07	3.37633e-07	4977.37	9230.53	0.21691	0.213168	0.882304	0.0459819	IDH2	"isocitrate dehydrogenase 2 (NADP+), mitochondrial"	1	3418	NM_002168.2	28178831	NP_002159.2	ENSG00000182054	"ENST00000539790,ENST00000559482,ENST00000560061,ENST00000330062"	"ENSP00000438457,ENSP00000453016,ENSP00000453254,ENSP00000331897"
PH_hs_0003621	5.07968e-05	8.66269e-06	178.163	333.304	0.275822	0.246482	0.882139	0.0918778	CELSR3	"cadherin, EGF LAG seven-pass G-type receptor 3 (flamingo homolog, Drosophila)"	1	1951	NM_001407.2	145309303	NP_001398.2	ENSG00000008300	"ENST00000544264,ENST00000164024"	"ENSP00000445694,ENSP00000164024"
PH_hs_0023969	1.70619e-05	3.61225e-06	260.248	488.153	0.258697	0.236038	0.881903	0.0768426	TNIP1	TNFAIP3 interacting protein 1	1	10318	"NM_001252393.1,NM_001252392.1,NM_006058.4,NM_001252391.1,NM_001252390.1,NM_001252386.1,NM_001252385.1,NM_001258456.1,NM_001258455.1,NM_001258454.1"	356874797;356874795;356874794;356874792;356874790;356874787;356874785;386642882;386642880;386642878	"NP_001239322.1,NP_001239321.1,NP_006049.3,NP_001239320.1,NP_001239319.1,NP_001239315.1,NP_001239314.1,NP_001245385.1,NP_001245384.1,NP_001245383.1"	ENSG00000145901	"ENST00000389378,ENST00000522226,ENST00000523338,ENST00000315050,ENST00000520931"	"ENSP00000374029,ENSP00000428187,ENSP00000428243,ENSP00000317891,ENSP00000429891"
PH_hs_0002574	2.15159e-05	4.43739e-06	235.996	442.831	0.262079	0.238378	0.881667	0.0800981	SLIT2	slit homolog 2 (Drosophila)	1	9353	NM_004787.1	4759145	NP_004778.1	ENSG00000145147	"ENST00000503837,ENST00000273739,ENST00000503823"	"ENSP00000422261,ENSP00000273739,ENSP00000427548"
PH_hs_0048801	8.26199e-07	5.20269e-07	1313.37	2451.15	0.223724	0.216858	0.880165	0.0510284	ETS2	v-ets erythroblastosis virus E26 oncogene homolog 2 (avian)	1	2114	"NM_001256295.1,NM_005239.5"	372466581;372466583	"NP_001243224.1,NP_005230.1"	ENSG00000157557	"ENST00000360938,ENST00000360214"	"ENSP00000354194,ENSP00000353344"
PH_hs_0027582	1.45063e-06	7.20272e-07	823.654	1545.66	0.229184	0.219761	0.879858	0.0548626	RHOD	ras homolog family member D	1	29984	NM_014578.3	224586940	NP_055393.1	ENSG00000173156	"ENST00000532559,ENST00000308831"	"ENSP00000432003,ENSP00000308576"
PH_hs_0018327	9.14523e-07	5.51577e-07	1188.37	2221.71	0.224681	0.217371	0.879575	0.0518199	MAGED2	"melanoma antigen family D, 2"	1	10916	"NM_177433.1,NM_014599.4,NM_201222.1"	29171704;29171703;41350319	"NP_803182.1,NP_055414.2,NP_957516.1"	ENSG00000102316	"ENST00000396224,ENST00000218439,ENST00000375062,ENST00000343474,ENST00000375053,ENST00000375060,ENST00000375058,ENST00000347546,ENST00000375068"	"ENSP00000379526,ENSP00000218439,ENSP00000364202,ENSP00000340290,ENSP00000364193,ENSP00000364200,ENSP00000364198,ENSP00000336962,ENSP00000364209"
PH_hs_0016742	5.33587e-07	4.03771e-07	2317.98	4349.94	0.219736	0.214672	0.879103	0.0485349	SLC20A2	"solute carrier family 20 (phosphate transporter), member 2"	1	6575	"NM_001257180.1,NM_001257181.1,NM_006749.4"	380503858;380503861;380503860	"NP_001244109.1,NP_001244110.1,NP_006740.1"	ENSG00000168575	ENST00000342228	ENSP00000340465
PH_hs_0060500	6.6884e-06	1.94358e-06	365.654	683.603	0.246231	0.229374	0.878469	0.0681482	UGT1A1	"UDP glucuronosyltransferase 1 family, polypeptide A1"	1	54658	NM_000463.2	45827762	NP_000454.1	NA	NA	NA
PH_hs_0030820	8.09174e-05	6.48876e-06	200.55	374.849	0.284201	0.242885	0.878244	0.0923565	LOC100996872	uncharacterized LOC100996872	1	100996872	XM_003846703.1	397138448	XP_003846751.1	NA	NA	NA
PH_hs_0030851	0.0242255	1.34183e-05	151.112	282.317	0.543254	0.252239	0.877544	0.211109	ARHGEF5	Rho guanine nucleotide exchange factor (GEF) 5	1	7984	NM_005435.3	50959190	NP_005426.2	ENSG00000050327	"ENST00000471847,ENST00000474817,ENST00000056217"	"ENSP00000418227,ENSP00000418745,ENSP00000056217"
PH_hs_0045234	0.000113535	1.69415e-05	138.986	259.656	0.290779	0.25547	0.876187	0.107585	LOC100128130	uncharacterized LOC100128130	1	100128130	"XR_171322.1,XR_109904.1,XR_112373.1"	410171679;310119018;310114219	-	ENSG00000233488	ENST00000371162	ENSP00000360204
PH_hs_0004711	7.31065e-07	4.85047e-07	1499.93	2792.95	0.222586	0.216247	0.875649	0.051288	RGS3	regulator of G-protein signaling 3	1	5998	"NM_144488.4,NM_144489.2,NM_021106.3,NM_130795.2,NM_134427.1"	114155126;62865655;62865652;62865650;19913391	"NP_652759.3,NP_652760.2,NP_066929.1,NP_570613.2,NP_602299.1"	ENSG00000138835	"ENST00000342620,ENST00000394646,ENST00000350696,ENST00000462403,ENST00000374134,ENST00000462143,ENST00000474719,ENST00000343817,ENST00000374140"	"ENSP00000343359,ENSP00000378141,ENSP00000259406,ENSP00000436168,ENSP00000363249,ENSP00000420356,ENSP00000420663,ENSP00000340284,ENSP00000363255"
PH_hs_0035522	3.97036e-06	1.36426e-06	460.798	864.89	0.240006	0.225807	0.875341	0.0640821	PCDH17	protocadherin 17	1	27253	NM_001040429.2	114520616	NP_001035519.1	ENSG00000118946	ENST00000484979	ENSP00000432899
PH_hs_0024062	6.18291e-06	6.51201e-07	935.588	1748.66	0.245263	0.218849	0.874782	0.0596193	OSBPL10	oxysterol binding protein-like 10	1	114884	"NM_001174060.1,NM_017784.4"	291327479;291327481	"NP_001167531.1,NP_060254.2"	NA	NA	NA
PH_hs_0026808	6.80641e-07	4.65374e-07	1633.32	3042.22	0.22193	0.215889	0.874341	0.0511338	SAA4|SAA2-SAA4	"serum amyloid A4, constitutive|SAA2-SAA4 readthrough"	4	6291|100528017	NM_006512.3|NM_001199744.1	315075332|315075330	NP_006503.2|NP_001186673.1	ENSG00000148965	ENST00000278222	ENSP00000278222
PH_hs_0047413	2.13709e-06	9.23004e-07	638.028	1192.53	0.233177	0.222051	0.873797	0.0593505	HEATR5A	HEAT repeat containing 5A	1	25938	NM_015473.3	327365360	NP_056288.2	ENSG00000129493	"ENST00000439727,ENST00000439348,ENST00000389961,ENST00000543095"	"ENSP00000408681,ENSP00000405407,ENSP00000374611,ENSP00000437968"
PH_hs_0034834	9.07931e-07	5.50684e-07	1197.7	2229.26	0.224612	0.217357	0.873448	0.0532275	PERP	"PERP, TP53 apoptosis effector"	1	64065	NM_022121.4	222080101	NP_071404.2	ENSG00000112378	ENST00000421351	ENSP00000397157
PH_hs_0017252	2.04053e-06	8.97514e-07	655.751	1224.63	0.23269	0.221789	0.873178	0.0591517	SRGAP1	SLIT-ROBO Rho GTPase activating protein 1	1	57522	NM_020762.2	219689133	NP_065813.1	NA	NA	NA
PH_hs_0031058	2.89504e-05	5.62454e-06	213.609	398.454	0.2666	0.241161	0.872613	0.086943	AKAP17A	A kinase (PRKA) anchor protein 17A	1	8227	"NM_005088.2,NR_027383.1"	41152096;225543350	"NP_005079.2,-"	ENSG00000197976	"ENST00000474361,ENST00000313871"	"ENSP00000435479,ENSP00000324827"
PH_hs_0046341	1.09663e-06	6.15436e-07	1012.08	1886.52	0.226422	0.218343	0.87233	0.0547828	ENDOV	endonuclease V	1	284131	NM_001164638.1	257467549	NP_001158110.1	ENSG00000173818	"ENST00000519331,ENST00000521634,ENST00000323854"	"ENSP00000430639,ENSP00000430509,ENSP00000317810"
PH_hs_0004661	6.60078e-07	4.57324e-07	1697.68	3159.3	0.22165	0.215738	0.872281	0.051418	S100A4	S100 calcium binding protein A4	1	6275	"NM_019554.2,NM_002961.2"	115430249;9845514	"NP_062427.1,NP_002952.1"	ENSG00000196154	"ENST00000368714,ENST00000368716,ENST00000354332,ENST00000368715"	"ENSP00000357703,ENSP00000357705,ENSP00000346294,ENSP00000357704"
PH_hs_0023860	5.52659e-06	2.40343e-06	451.47	843.173	0.243899	0.231595	0.868994	0.0721894	CYB5R1	cytochrome b5 reductase 1	1	51706	NM_016243.2	49574501	NP_057327.2	ENSG00000159348	ENST00000367249	ENSP00000356218
PH_hs_0004721	3.82451e-05	7.07524e-06	194.953	361.63	0.271053	0.243946	0.868725	0.0923265	CXCL16	chemokine (C-X-C motif) ligand 16	1	58191	NM_022059.2	154816175	NP_071342.2	ENSG00000161921	ENST00000293778	ENSP00000293778
PH_hs_0048886	4.35605e-06	1.46177e-06	441.21	823.345	0.241079	0.22649	0.868711	0.0667893	NPNT	nephronectin	1	255743	"NM_001184693.1,NM_001184692.1,NM_001184691.1,NM_001184690.1,NM_001033047.2"	296011072;296011070;296011068;296011066;296011065	"NP_001171622.1,NP_001171621.1,NP_001171620.1,NP_001171619.1,NP_001028219.1"	ENSG00000168743	"ENST00000504787,ENST00000305572,ENST00000379987"	"ENSP00000421480,ENSP00000302557,ENSP00000369323"
PH_hs_0027536	0.000178679	2.57696e-05	121.263	224.72	0.300318	0.261599	0.867719	0.120144	SAA2	serum amyloid A2	1	6289	NM_030754.4	315075328	NP_110381.2	ENSG00000134339	"ENST00000526900,ENST00000529528,ENST00000256733"	"ENSP00000436126,ENSP00000437162,ENSP00000256733"
PH_hs_0029714	4.83534e-05	8.54016e-06	180.961	335.192	0.274976	0.246301	0.867716	0.0962489	previous version conserved probe	NA	7	NA	NA	NA	NA	NA	NA	NA
PH_hs_0031289	4.91265e-07	3.86305e-07	2691.1	5011.83	0.219005	0.214298	0.867091	0.0507792	ELF3	"E74-like factor 3 (ets domain transcription factor, epithelial-specific )"	1	1999	"NM_001114309.1,NM_004433.4"	166851839;167235022	"NP_001107781.1,NP_004424.3"	ENSG00000163435	"ENST00000367283,ENST00000359651"	"ENSP00000356252,ENSP00000352673"
PH_hs_0024156	2.30832e-05	4.78881e-06	230.399	427.724	0.26313	0.239262	0.866303	0.0860526	ABTB2	ankyrin repeat and BTB (POZ) domain containing 2	1	25841	NM_145804.2	300796385	NP_665803.2	ENSG00000166016	"ENST00000298992,ENST00000435224"	"ENSP00000298992,ENSP00000410157"
PH_hs_0032454	2.67571e-05	5.35614e-06	219.206	406.951	0.265378	0.240579	0.865933	0.0881562	RHCE	"Rh blood group, CcEe antigens"	1	6006	"NM_020485.4,NM_138618.3"	301129226;301129222	"NP_065231.3,NP_619524.3"	ENSG00000188672|ENSG00000187010	"ENST00000425135,ENST00000243186,ENST00000374352,ENST00000413854,ENST00000349438,ENST00000294413,ENST00000349320|ENST00000423810,ENST00000342055,ENST00000568195,ENST00000357542,ENST00000417538,ENST00000454452"	"ENSP00000392809,ENSP00000243186,ENSP00000363472,ENSP00000415417,ENSP00000334570,ENSP00000294413,ENSP00000311185|ENSP00000399640,ENSP00000339577,ENSP00000456966,ENSP00000350150,ENSP00000396420,ENSP00000413849"
PH_hs_0043122	0.000108866	1.95734e-05	140.851	260.6	0.28994	0.257533	0.862069	0.114575	C8orf58	chromosome 8 open reading frame 58	1	541565	"NM_173686.2,NM_001013842.2,NM_001198827.1"	311771784;311771783;311771786	"NP_775957.2,NP_001013864.1,NP_001185756.1"	ENSG00000241852	"ENST00000289989,ENST00000409586"	"ENSP00000289989,ENSP00000386265"
PH_hs_0029161	0.000124175	1.88144e-05	135.255	250.214	0.292594	0.256963	0.861243	0.115212	SUSD4	sushi domain containing 4	1	55061	NM_017982.3	148539592	NP_060452.3	ENSG00000143502	"ENST00000366878,ENST00000343846"	"ENSP00000355843,ENSP00000344219"
PH_hs_0012824	0.000133439	2.01017e-05	132.456	244.549	0.294076	0.257919	0.859011	0.117554	previous version conserved probe	NA	7	NA	NA	NA	NA	NA	NA	NA
PH_hs_0020486	0.000136665	2.05643e-05	131.523	242.66	0.294573	0.25825	0.858256	0.118357	previous version conserved probe	NA	7	NA	NA	NA	NA	NA	NA	NA
PH_hs_0049096	1.11575e-05	3.7046e-06	301.291	555.191	0.25282	0.236322	0.858003	0.0826474	PCDH17	protocadherin 17	1	27253	NM_001040429.2	114520616	NP_001035519.1	ENSG00000118946	ENST00000377918	ENSP00000367151
PH_hs_0047953	5.91258e-05	1.02237e-05	169.768	312.531	0.278475	0.248617	0.857627	0.103253	H6PD	hexose-6-phosphate dehydrogenase (glucose 1-dehydrogenase)	1	9563	NM_004285.3	70780382	NP_004276.2	ENSG00000049239	ENST00000377403	ENSP00000366620
PH_hs_0045480	3.45733e-07	3.18242e-07	7951.1	14518.1	0.215977	0.212678	0.856284	0.0512082	PSME2	"proteasome (prosome, macropain) activator subunit 2 (PA28 beta)"	1	5721	NM_002818.2	30410791	NP_002809.2	ENSG00000100911	"ENST00000216802,ENST00000560410"	"ENSP00000216802,ENSP00000453487"
PH_hs_0023607	4.2572e-07	3.57624e-07	3706.91	6800.15	0.217756	0.213649	0.856244	0.0524861	CTTN	cortactin	1	2017	"NM_001184740.1,NM_138565.2,NM_005231.3"	296080745;296080743;168693629	"NP_001171669.1,NP_612632.1,NP_005222.2"	ENSG00000085733	"ENST00000529736,ENST00000376561,ENST00000301843,ENST00000346329"	"ENSP00000431421,ENSP00000365745,ENSP00000301843,ENSP00000317189"
PH_hs_0024107	0.000113505	1.76528e-05	138.986	255.879	0.290774	0.256053	0.854552	0.116196	SLC37A1	"solute carrier family 37 (glycerol-3-phosphate transporter), member 1"	1	54020	NM_018964.3	49619230	NP_061837.3	ENSG00000160190	"ENST00000352133,ENST00000398341"	"ENSP00000344648,ENSP00000381383"
PH_hs_0004005	2.00704e-06	1.07706e-06	662.281	1220.85	0.232517	0.223513	0.854202	0.0656787	ZSWIM8	"zinc finger, SWIM-type containing 8"	1	23053	"NM_001242488.1,NM_001242487.1,NM_015037.3"	335334963;335334961;335334960	"NP_001229417.1,NP_001229416.1,NP_055852.2"	ENSG00000214655	"ENST00000398706,ENST00000412198,ENST00000492395"	"ENSP00000381693,ENSP00000415612,ENSP00000432423"
PH_hs_0060317	7.86834e-05	1.29434e-05	155.776	286.094	0.283676	0.25175	0.852763	0.109993	RNF223	ring finger protein 223	1	401934	NM_001205252.1	327412332	NP_001192181.1	ENSG00000237330	ENST00000453464	ENSP00000410533
PH_hs_0043157	3.4139e-07	3.16161e-07	8534.09	15498.1	0.21587	0.212624	0.852279	0.0520914	EMC3	ER membrane protein complex subunit 3	1	55831	NM_018447.2	315468537	NP_060917.1	NA	NA	NA
PH_hs_0048507	0.000165505	2.57599e-05	124.061	227.553	0.298644	0.261594	0.851703	0.12582	GGPS1	geranylgeranyl diphosphate synthase 1	1	9453	"NM_001037277.1,NR_036605.1"	83700219;305855106	"NP_001032354.1,-"	ENSG00000152904	"ENST00000358966,ENST00000282841"	"ENSP00000351852,ENSP00000282841"
PH_hs_0003100	3.08401e-05	6.01253e-06	210.811	387.123	0.267592	0.241961	0.851005	0.0952598	SMIM10	small integral membrane protein 10	1	644538	NM_001163438.1	254540172	NP_001156910.1	ENSG00000184785	ENST00000330288	ENSP00000328335
PH_hs_0004486	1.38531e-06	7.02483e-07	864.696	1590.98	0.228723	0.219533	0.850981	0.0618909	DNAJB2	"DnaJ (Hsp40) homolog, subfamily B, member 2"	1	3300	"NM_001039550.1,NM_006736.5"	88501735;88501732	"NP_001034639.1,NP_006727.2"	ENSG00000135924	"ENST00000392086,ENST00000336576"	"ENSP00000375936,ENSP00000338019"
PH_hs_0030896	1.41585e-06	7.26385e-07	832.049	1529.61	0.228941	0.219837	0.850219	0.0624308	TFF2	trefoil factor 2	1	7032	NM_005423.4	195234777	NP_005414.1	ENSG00000160181	ENST00000291526	ENSP00000291526
PH_hs_0047839	5.96013e-07	4.32937e-07	1957.93	3594.58	0.220725	0.215267	0.849899	0.0562178	TAPBP	TAP binding protein (tapasin)	1	6892	"NM_172209.2,NM_003190.4"	262527243;262527240	"NP_757346.2,NP_003181.3"	ENSG00000236490|ENSG00000206281|ENSG00000206208|ENSG00000112493|ENSG00000231925	"ENST00000417059,ENST00000437315|ENST00000383198,ENST00000412144,ENST00000548408|ENST00000383066,ENST00000383067,ENST00000551943|ENST00000374572,ENST00000374568|ENST00000434618"	"ENSP00000402087,ENSP00000404363|ENSP00000372685,ENSP00000389692,ENSP00000447220|ENSP00000372543,ENSP00000372544,ENSP00000447665|ENSP00000363700,ENSP00000363696|ENSP00000395701"
PH_hs_0003368	3.17748e-05	6.29866e-06	207.079	379.57	0.268065	0.242523	0.849174	0.0966199	SH3BGR	SH3 domain binding glutamic acid-rich protein	1	6450	"NM_001001713.1,NM_007341.2"	48762711;48762710	"NP_001001713.1,NP_031367.1"	ENSG00000185437	"ENST00000447939,ENST00000452550,ENST00000333634,ENST00000380637"	"ENSP00000403115,ENSP00000405675,ENSP00000332513,ENSP00000370011"
PH_hs_0027205	7.11972e-06	2.12627e-06	356.326	651.5	0.247009	0.230306	0.847606	0.0783026	GET4	golgi to ER traffic protein 4 homolog (S. cerevisiae)	1	51608	NM_015949.2	38570061	NP_057033.2	ENSG00000239857|ENSG00000164828	"ENST00000407192,ENST00000265857|ENST00000457861"	"ENSP00000385646,ENSP00000265857|ENSP00000406444"
PH_hs_0019273	6.32906e-07	4.49729e-07	1793.76	3281.11	0.221268	0.215594	0.846382	0.0575504	MAPK1IP1L	mitogen-activated protein kinase 1 interacting protein 1-like	1	93487	NM_144578.3	93277111	NP_653179.1	ENSG00000168175	ENST00000395468	ENSP00000378851
PH_hs_0047209	1.1807e-06	1.19422e-06	953.311	1745.83	0.227142	0.224507	0.846044	0.0673529	MYO1C	myosin IC	1	4641	"NM_033375.4,NM_001080950.1,NM_001080779.1"	124494239;124494246;124494237	"NP_203693.3,NP_001074419.1,NP_001074248.1"	ENSG00000197879	"ENST00000361007,ENST00000575158,ENST00000438665,ENST00000359786"	"ENSP00000354283,ENSP00000459174,ENSP00000412197,ENSP00000352834"
PH_hs_0047974	2.99534e-06	1.16632e-06	529.825	974.417	0.236828	0.224278	0.845978	0.0699799	ENPP1	ectonucleotide pyrophosphatase/phosphodiesterase 1	1	5167	NM_006208.2	170650660	NP_006199.2	ENSG00000197594	ENST00000360971	ENSP00000354238
PH_hs_0000757	3.72285e-07	3.32455e-07	5750.65	10407.9	0.216604	0.21304	0.843066	0.0549092	CLDN1	claudin 1	1	9076	NM_021101.4	296785063	NP_066924.1	ENSG00000163347	ENST00000295522	ENSP00000295522
PH_hs_0040435	2.71036e-05	5.62228e-06	218.273	398.454	0.265576	0.241156	0.842043	0.0969166	PPP1R12B	"protein phosphatase 1, regulatory subunit 12B"	1	4660	"NM_001197131.1,NM_032104.2,NM_032103.2,NM_002481.3"	308199462;268607510;268607509;268607505	"NP_001184060.1,NP_115287.1,NP_115286.1,NP_002472.2"	NA	NA	NA
PH_hs_0022649	0.000157511	2.42243e-05	125.927	229.441	0.297576	0.260669	0.841327	0.128668	previous version conserved probe	NA	7	NA	NA	NA	NA	NA	NA	NA
PH_hs_0023332	4.58715e-06	1.55676e-06	430.949	788.409	0.241683	0.227118	0.841239	0.0755639	SERTAD1	SERTA domain containing 1	1	29950	NM_013376.3	153792059	NP_037508.2	ENSG00000197019	ENST00000357949	ENSP00000350633
PH_hs_0023702	1.1752e-05	3.06443e-06	292.896	533.475	0.253518	0.234215	0.841193	0.0862532	PARP8	"poly (ADP-ribose) polymerase family, member 8"	1	79668	"NM_024615.3,NM_001178056.1,NM_001178055.1"	295844830;295844831;295844828	"NP_078891.2,NP_001171527.1,NP_001171526.1"	ENSG00000151883	"ENST00000503561,ENST00000515166,ENST00000514067"	"ENSP00000423997,ENSP00000424485,ENSP00000424814"
PH_hs_0006081	1.23968e-06	8.18984e-07	1368.4	2484.2	0.227621	0.220938	0.840993	0.065607	PPIC	peptidylprolyl isomerase C (cyclophilin C)	1	5480	NM_000943.4	45439319	NP_000934.1	ENSG00000168938	ENST00000306442	ENSP00000303057
PH_hs_0016285	9.83223e-06	2.66651e-06	313.417	570.299	0.251145	0.232704	0.840822	0.0841159	BTBD10	BTB (POZ) domain containing 10	1	84280	NM_032320.5	93277081	NP_115696.2	ENSG00000148925	"ENST00000527102,ENST00000278174"	"ENSP00000435303,ENSP00000278174"
PH_hs_0049475	1.01587e-06	5.97377e-07	1080.17	1967.72	0.225684	0.218077	0.840733	0.0625051	UGT1A1|UGT1A6|UGT1A10|UGT1A8|UGT1A4|UGT1A3|UGT1A7|UGT1A9|UGT1A5	"UDP glucuronosyltransferase 1 family, polypeptide A1|UDP glucuronosyltransferase 1 family, polypeptide A6|UDP glucuronosyltransferase 1 family, polypeptide A10|UDP glucuronosyltransferase 1 family, polypeptide A8|UDP glucuronosyltransferase 1 family, polypeptide A4|UDP glucuronosyltransferase 1 family, polypeptide A3|UDP glucuronosyltransferase 1 family, polypeptide A7|UDP glucuronosyltransferas…	4	54658|54578|54575|54576|54657|54659|54577|54600|54579	"NM_000463.2|NM_001072.3,NM_205862.1|NM_019075.2|NM_019076.4|NM_007120.2|NM_019093.2|NM_019077.2|NM_021027.2|NM_019078.1"	45827762|132626744;45827766|45827761|45827768|45827763|41282228|41282212|45827769|46249403	"NP_000454.1|NP_001063.2,NP_995584.1|NP_061948.1|NP_061949.3|NP_009051.1|NP_061966.1|NP_061950.2|NP_066307.1|NP_061951.1"	ENSG00000241635|ENSG00000243135|ENSG00000244474|ENSG00000240224|ENSG00000167165|ENSG00000244122|ENSG00000241119|ENSG00000242515|ENSG00000242366	ENST00000305208|ENST00000482026|ENST00000373409|ENST00000373414|ENST00000305139|ENST00000373426|ENST00000354728|ENST00000344644|ENST00000373450	ENSP00000304845|ENSP00000418532|ENSP00000362508|ENSP00000362513|ENSP00000303174|ENSP00000362525|ENSP00000346768|ENSP00000343838|ENSP00000362549
PH_hs_0012275	1.30023e-06	6.94279e-07	885.218	1613.64	0.228092	0.219427	0.838119	0.0651619	TNFAIP3	"tumor necrosis factor, alpha-induced protein 3"	1	7128	"NM_001270508.1,NM_001270507.1,NM_006290.3"	395393996;395393994;395393993	"NP_001257437.1,NP_001257436.1,NP_006281.1"	ENSG00000118503	ENST00000237289	ENSP00000237289
PH_hs_0010286	4.16863e-07	3.54444e-07	3921.45	7090.96	0.217574	0.213574	0.837784	0.0569911	PVR	poliovirus receptor	1	5817	"NM_001135769.1,NM_001135768.1,NM_006505.3"	209413729;209413727;209413725	"NP_001129241.1,NP_001129240.1,NP_006496.3"	ENSG00000073008	"ENST00000187830,ENST00000403059,ENST00000425690"	"ENSP00000187830,ENSP00000385344,ENSP00000402060"
PH_hs_0032106	6.15287e-06	1.92282e-06	378.713	688.324	0.245203	0.229263	0.836779	0.0801466	VPS13D	vacuolar protein sorting 13 homolog D (S. cerevisiae)	1	55187	"NM_018156.2,NM_015378.2"	54607140;54607138	"NP_060626.2,NP_056193.2"	ENSG00000048707	"ENST00000543766,ENST00000011700"	"ENSP00000441122,ENSP00000011700"
PH_hs_0031357	3.9837e-07	3.45725e-07	4478.32	8049.33	0.217183	0.213366	0.836173	0.0571194	MMD	monocyte to macrophage differentiation-associated	1	23531	NM_012329.2	52630444	NP_036461.2	ENSG00000108960	ENST00000262065	ENSP00000262065
PH_hs_0001003	6.41694e-07	4.55015e-07	1761.11	3195.18	0.221393	0.215695	0.835002	0.0606907	ZDHHC7	"zinc finger, DHHC-type containing 7"	1	55625	"NM_001145548.1,NM_017740.2"	224493963;224493955	"NP_001139020.1,NP_060210.2"	ENSG00000153786	"ENST00000344861,ENST00000313732"	"ENSP00000341681,ENSP00000315604"
PH_hs_0024857	5.15723e-05	9.53679e-06	177.23	321.029	0.276084	0.247714	0.834402	0.110116	FGD3	"FYVE, RhoGEF and PH domain containing 3"	1	89846	"NM_033086.2,NM_001083536.1"	134133264;134133247	"NP_149077.2,NP_001077005.1"	ENSG00000127084	"ENST00000337352,ENST00000467786,ENST00000375482"	"ENSP00000336914,ENSP00000432310,ENSP00000364631"
PH_hs_0004528	8.63344e-07	5.43772e-07	1256.47	2273.64	0.224137	0.217246	0.834359	0.0630643	NPR2	natriuretic peptide receptor B/guanylate cyclase B (atrionatriuretic peptide receptor B)	1	4882	NM_003995.3	73915098	NP_003986.2	ENSG00000159899	"ENST00000448821,ENST00000342694"	"ENSP00000402902,ENSP00000341083"
PH_hs_0044654	3.77445e-07	3.35117e-07	5383.13	9678.08	0.216722	0.213106	0.834249	0.0572648	LMNA	lamin A/C	1	4000	"NR_047545.1,NR_047544.1,NM_001257374.1,NM_005572.3"	383792155;383792152;383792149;153281091	"-,NP_001244303.1,NP_005563.1"	ENSG00000160789	"ENST00000392353,ENST00000361308,ENST00000508500,ENST00000473598,ENST00000368297,ENST00000448611,ENST00000368299,ENST00000368301"	"ENSP00000376164,ENSP00000355292,ENSP00000424977,ENSP00000421821,ENSP00000357280,ENSP00000395597,ENSP00000357282,ENSP00000357284"
PH_hs_0014431	6.22474e-06	1.94354e-06	376.847	683.603	0.245345	0.229374	0.834185	0.0811362	LMCD1	LIM and cysteine-rich domains 1	1	29995	NM_014583.2	14277673	NP_055398.1	ENSG00000071282	"ENST00000397386,ENST00000456506,ENST00000157600"	"ENSP00000380542,ENSP00000405049,ENSP00000157600"
PH_hs_0029660	2.10297e-05	4.69821e-06	237.861	431.501	0.26174	0.23904	0.833852	0.0963769	AKR1C1|AKR1C3|LOC101060798|AKR1C4	"aldo-keto reductase family 1, member C1|aldo-keto reductase family 1, member C3|aldo-keto reductase family 1 member C2-like|aldo-keto reductase family 1, member C4"	4	1645|8644|101060798|1109	"NM_001353.5|NM_001253908.1,NM_003739.5|XM_003960854.1,XM_003960853.1,XM_003960852.1|NM_001818.3"	56121816|359806989;359806986|410169810;410169808;410169806|325652082	"NP_001344.2|NP_001240837.1,NP_003730.4|XP_003960903.1,XP_003960902.1,XP_003960901.1|NP_001809.3"	ENSG00000266592|ENSG00000187134|ENSG00000265685|ENSG00000265231|ENSG00000196139|ENSG00000151632|ENSG00000266359|ENSG00000198610	"ENST00000578631,ENST00000578362|ENST00000434459,ENST00000442997|ENST00000583876,ENST00000585191|ENST00000580345,ENST00000578591|ENST00000439082,ENST00000380554|ENST00000407674,ENST00000421196|ENST00000583238,ENST00000579965|ENST00000263126,ENST00000380448"	"ENSP00000463907,ENSP00000462940|ENSP00000412248,ENSP00000416415|ENSP00000464178,ENSP00000462706|ENSP00000463185,ENSP00000464211|ENSP00000401327,ENSP00000369927|ENSP00000385221,ENSP00000392694|ENSP00000464270,ENSP00000463709|ENSP00000263126,ENSP00000369814"
PH_hs_0047085	3.0575e-06	1.19552e-06	524.228	955.533	0.237055	0.224517	0.832666	0.0742719	NDUFC1	"NADH dehydrogenase (ubiquinone) 1, subcomplex unknown, 1, 6kDa"	1	4717	"NM_001184991.1,NM_001184986.1"	297206737;297206725	"NP_001171920.1,NP_001171915.1"	ENSG00000109390	"ENST00000539002,ENST00000544855"	"ENSP00000440133,ENSP00000441126"
PH_hs_0012922	0.000113484	1.84156e-05	138.986	252.102	0.29077	0.256656	0.832595	0.125528	HIST1H4E	"histone cluster 1, H4e"	1	8367	NM_003545.3	21264600	NP_003536.1	ENSG00000198518	ENST00000360441	ENSP00000353624
PH_hs_0045569	3.525e-07	3.22308e-07	7194.61	12933.7	0.21614	0.212783	0.832525	0.0572691	NME1	NME/NM23 nucleoside diphosphate kinase 1	1	4830	"NM_198175.1,NM_000269.2"	38045912;38045911	"NP_937818.1,NP_000260.1"	ENSG00000239672	"ENST00000475573,ENST00000511355,ENST00000336097,ENST00000393196"	"ENSP00000435498,ENSP00000428553,ENSP00000337060,ENSP00000376892"
PH_hs_0032484	1.96576e-06	0.000614069	670.676	1216.13	0.232299	0.327663	0.830155	0.188243	PSENEN	presenilin enhancer 2 homolog (C. elegans)	1	55851	NM_172341.1	28144919	NP_758844.1	ENSG00000188223|ENSG00000205155	"ENST00000591613|ENST00000222266,ENST00000591949,ENST00000587708"	"ENSP00000468389|ENSP00000222266,ENSP00000468593,ENSP00000468411"
PH_hs_0024961	3.65221e-06	1.33039e-06	484.118	880.941	0.239051	0.22556	0.829504	0.0768948	CXCL10	chemokine (C-X-C motif) ligand 10	1	3627	NM_001565.3	323422857	NP_001556.2	ENSG00000169245	ENST00000306602	ENSP00000305651
PH_hs_0010763	1.30022e-06	6.98006e-07	885.218	1603.26	0.228092	0.219475	0.828911	0.0678587	SQSTM1	sequestosome 1	1	8878	"NM_001142299.1,NM_001142298.1,NM_003900.4"	214830450;214830437;188497651	"NP_001135771.1,NP_001135770.1,NP_003891.1"	ENSG00000161011	"ENST00000376929,ENST00000389805"	"ENSP00000366128,ENSP00000374455"
PH_hs_0049527	0.000169441	2.54435e-05	124.994	225.665	0.299155	0.261407	0.828066	0.135587	SLC25A51|SLC25A52|SLC25A51P1|LOC494141	"solute carrier family 25, member 51|solute carrier family 25, member 52|solute carrier family 25, member 51 pseudogene 1|solute carrier family 25, member 51 pseudogene"	4	92014|147407|442229|494141	"NM_033412.3|NM_001034172.2|NR_026540.1|NR_026564.1,NR_026563.1,NR_026541.1"	219842355|148276978|219842224|219842209;219842207;219842206	NP_219480.1|NP_001029344.3|-|-	ENSG00000141437|ENSG00000122696|ENSG00000189332	"ENST00000579441,ENST00000269205|ENST00000380590,ENST00000242275,ENST00000377716|ENST00000534640,ENST00000340135"	"ENSP00000462754,ENSP00000372612|ENSP00000369964,ENSP00000242275,ENSP00000366945|ENSP00000437119,ENSP00000342780"
PH_hs_0044563	3.1768e-05	6.52815e-06	207.079	373.904	0.268062	0.242958	0.827869	0.104805	RASEF	RAS and EF-hand domain containing	1	158158	NM_152573.3	426214080	NP_689786.2	NA	NA	NA
PH_hs_0048369	2.06502e-06	9.34163e-07	651.087	1179.31	0.232816	0.222164	0.827857	0.0721708	SNAP29	"synaptosomal-associated protein, 29kDa"	1	9342	NM_004782.3	208973263	NP_004773.1	ENSG00000099940	ENST00000215730	ENSP00000215730
PH_hs_0006156	8.41448e-07	5.37081e-07	1289.12	2320.85	0.223895	0.217137	0.827809	0.0647394	PI3	"peptidase inhibitor 3, skin-derived"	1	5266	NM_002638.3	208879450	NP_002629.1	ENSG00000124102	ENST00000243924	ENSP00000243924
PH_hs_0018792	4.87062e-06	1.6443e-06	419.755	760.083	0.24239	0.227668	0.827542	0.0806618	ANXA7	annexin A7	1	310	"NM_004034.2,NM_001156.3"	186700618;186700617	"NP_004025.1,NP_001147.1"	ENSG00000138279	"ENST00000372919,ENST00000372921"	"ENSP00000362010,ENSP00000362012"
PH_hs_0048578	4.27944e-06	1.50633e-06	444.941	806.349	0.240873	0.226789	0.826503	0.0796415	STAT2	"signal transducer and activator of transcription 2, 113kDa"	1	6773	"NM_198332.1,NM_005419.3"	291219923;291219920	"NP_938146.1,NP_005410.1"	NA	NA	NA
PH_hs_0049135	1.4933e-06	7.60498e-07	804.065	1452.18	0.229476	0.220257	0.825911	0.0699085	FAM177A1	"family with sequence similarity 177, member A1"	1	283635	"NM_001079519.1,NM_173607.3"	118498365;118498370	"NP_001072987.1,NP_775878.2"	ENSG00000151327	"ENST00000396472,ENST00000280987"	"ENSP00000379734,ENSP00000280987"
PH_hs_0036211	2.53379e-06	1.06607e-06	579.263	1049.01	0.234998	0.223415	0.824947	0.0749597	SLC7A6	"solute carrier family 7 (amino acid transporter light chain, y+L system), member 6"	1	9057	"NM_003983.5,NM_001076785.2"	342672034;342672033	"NP_003974.3,NP_001070253.1"	NA	NA	NA
PH_hs_0043583	1.65898e-05	3.98753e-06	258.383	465.492	0.258297	0.237154	0.824695	0.0965522	F2RL1	coagulation factor II (thrombin) receptor-like 1	1	2150	NM_005242.4	216548424	NP_005233.3	ENSG00000164251	ENST00000296677	ENSP00000296677
PH_hs_0046511	1.47336e-05	3.65568e-06	269.576	485.32	0.256623	0.236172	0.824047	0.0951974	FAM127A	"family with sequence similarity 127, member A"	1	8933	NM_001078171.1	118200334	NP_001071639.1	ENSG00000134590	ENST00000257013	ENSP00000257013
PH_hs_0004266	2.64232e-05	5.68446e-06	220.138	396.565	0.265184	0.241287	0.823323	0.103758	HIVEP2	human immunodeficiency virus type I enhancer binding protein 2	1	3097	NM_006734.3	110347462	NP_006725.3	ENSG00000010818	"ENST00000367603,ENST00000012134,ENST00000367604"	"ENSP00000356575,ENSP00000012134,ENSP00000356576"
PH_hs_0028990	3.47664e-07	3.20008e-07	7717.9	13782.5	0.216024	0.212724	0.822982	0.0597386	ATP1B1	"ATPase, Na+/K+ transporting, beta 1 polypeptide"	1	481	NM_001677.3	49574487	NP_001668.1	ENSG00000143153	"ENST00000367815,ENST00000367816"	"ENSP00000356789,ENSP00000356790"
PH_hs_0004451	9.35458e-05	1.59364e-05	147.381	265.321	0.286965	0.254611	0.822385	0.126162	GNAI2	"guanine nucleotide binding protein (G protein), alpha inhibiting activity polypeptide 2"	1	2771	"NM_001166425.1,NM_002070.2"	261878574;49574535	"NP_001159897.1,NP_002061.1"	ENSG00000114353|ENSG00000263156	"ENST00000536647,ENST00000266027,ENST00000441156,ENST00000313601,ENST00000446079,ENST00000422163|ENST00000574211,ENST00000574925,ENST00000570810,ENST00000574039"	"ENSP00000444360,ENSP00000266027,ENSP00000394321,ENSP00000312999,ENSP00000406065,ENSP00000406871|ENSP00000460722,ENSP00000460235,ENSP00000459828,ENSP00000459386"
PH_hs_0032488	9.1834e-07	5.67505e-07	1183.71	2124.46	0.22472	0.217623	0.821128	0.0673808	previous version conserved probe	NA	7	NA	NA	NA	NA	NA	NA	NA
PH_hs_0039002	2.93031e-05	6.18859e-06	212.676	382.402	0.266789	0.242309	0.820751	0.106377	NA	NA	5	NA	NA	NA	NA	NA	NA	NA
PH_hs_0026399	1.15508e-06	6.53102e-07	970.102	1742.05	0.226928	0.218875	0.818369	0.0700775	WSB2	WD repeat and SOCS box containing 2	1	55884	NM_018639.3	32484989	NP_061109.1	ENSG00000176871	ENST00000315436	ENSP00000319474
PH_hs_0048201	6.50672e-07	4.61494e-07	1729.39	3096.99	0.221519	0.215816	0.816602	0.0660337	NKIRAS2	NFKB inhibitor interacting Ras-like 2	1	28511	"NM_017595.5,NM_001144927.1,NM_001144929.1,NM_001144928.1,NM_001001349.2"	222136625;222136627;222136631;222136629;222136620	"NP_060065.2,NP_001138399.1,NP_001138401.1,NP_001138400.1,NP_001001349.1"	ENSG00000168256|ENSG00000260770	"ENST00000393884,ENST00000307641|ENST00000562265"	"ENSP00000377462,ENSP00000303580|ENSP00000457014"
PH_hs_0004261	1.44053e-06	7.50004e-07	821.788	1474.84	0.229114	0.220129	0.816276	0.0726155	VAMP5	vesicle-associated membrane protein 5	1	10791	NM_006634.2	31543930	NP_006625.1	ENSG00000168899	ENST00000306384	ENSP00000305647
PH_hs_0007335	4.91855e-06	1.67592e-06	417.89	750.641	0.242506	0.227861	0.8162	0.0846681	LOC389332	uncharacterized LOC389332	1	389332	NR_024418.1	212286160	-	NA	NA	NA
PH_hs_0029776	2.49991e-05	5.38481e-06	226.668	406.007	0.264337	0.240642	0.815481	0.105765	RNASEH2C	"ribonuclease H2, subunit C"	1	84153	NM_032193.3	113204623	NP_115569.2	ENSG00000172922	"ENST00000527610,ENST00000528220,ENST00000531596,ENST00000533698,ENST00000534482"	"ENSP00000432897,ENSP00000431555,ENSP00000435717,ENSP00000434996,ENSP00000432081"
PH_hs_0020101	3.29969e-07	3.10557e-07	10625.4	18984.1	0.215583	0.212476	0.813738	0.0619531	NPC2	"Niemann-Pick disease, type C2"	1	10577	NM_006432.3	29171756	NP_006423.1	ENSG00000119655	"ENST00000557510,ENST00000556009,ENST00000553490,ENST00000238633,ENST00000554482,ENST00000555619,ENST00000541064"	"ENSP00000451206,ENSP00000450502,ENSP00000451180,ENSP00000238633,ENSP00000451314,ENSP00000451112,ENSP00000442488"
PH_hs_0010397	4.16219e-07	3.55335e-07	3938.24	7006.93	0.217561	0.213595	0.813699	0.0635955	LRRC8A	"leucine rich repeat containing 8 family, member A"	1	56262	"NM_001127245.1,NM_019594.3,NM_001127244.1"	187829876;187829873;187829870	"NP_001120717.1,NP_062540.2,NP_001120716.1"	ENSG00000136802	"ENST00000259324,ENST00000372599,ENST00000372600"	"ENSP00000259324,ENSP00000361680,ENSP00000361682"
PH_hs_0061852	0.000108612	1.84155e-05	140.851	252.102	0.289893	0.256656	0.813117	0.133403	CGGBP1	CGG triplet repeat binding protein 1	1	8545	"NM_001195308.1,NM_001008390.1,NM_003663.3"	305855077;56550054;56550052	"NP_001182237.1,NP_001008391.1,NP_003654.3"	ENSG00000163320	"ENST00000467332,ENST00000462901,ENST00000482016"	"ENSP00000419459,ENSP00000418769,ENSP00000420374"
PH_hs_0049148	1.61995e-06	8.10105e-07	758.358	1356.82	0.230302	0.220838	0.813113	0.0746785	OSMR	oncostatin M receptor	1	9180	NM_003999.2	270288821	NP_003990.1	ENSG00000145623	ENST00000274276	ENSP00000274276
PH_hs_0032138	1.88548e-06	8.90368e-07	689.332	1234.07	0.231864	0.221715	0.811873	0.0764437	CBR4	carbonyl reductase 4	1	84869	NM_032783.4	299758404	NP_116172.2	ENSG00000145439	ENST00000306193	ENSP00000303525
PH_hs_0021951	4.59958e-05	9.04974e-06	183.76	327.638	0.274126	0.24704	0.811643	0.117691	previous version conserved probe	NA	7	NA	NA	NA	NA	NA	NA	NA
PH_hs_0062254	5.14682e-07	4.27763e-07	2764.79	4946.68	0.219416	0.215164	0.809184	0.0669659	BSCL2|HNRNPUL2-BSCL2	Berardinelli-Seip congenital lipodystrophy 2 (seipin)|HNRNPUL2-BSCL2 readthrough	4	26580|100534595	"NM_032667.6,NR_037949.1,NR_037948.1,NM_001130702.2,NM_001122955.3|NR_037946.1"	325910878;325910886;325910885;325974508;325910876|325910851	"NP_116056.3,-,NP_001124174.2,NP_001116427.1|-"	ENSG00000168000|ENSG00000234857	"ENST00000433053,ENST00000421906,ENST00000301781,ENST00000407022,ENST00000403550,ENST00000360796,ENST00000278893,ENST00000405837|ENST00000403734"	"ENSP00000414002,ENSP00000413209,ENSP00000301781,ENSP00000384080,ENSP00000385561,ENSP00000354032,ENSP00000278893,ENSP00000385332|ENSP00000456010"
PH_hs_0046004	1.55085e-06	7.74157e-07	798.468	1424.8	0.229859	0.22042	0.808925	0.0754622	previous version conserved probe	NA	7	NA	NA	NA	NA	NA	NA	NA
PH_hs_0004398	5.84467e-06	1.91511e-06	387.108	690.212	0.244576	0.229222	0.808499	0.0894363	EFEMP1	EGF containing fibulin-like extracellular matrix protein 1	1	2202	"NM_001039349.2,NM_001039348.2"	320118886;320118885	"NP_001034438.1,NP_001034437.1"	ENSG00000115380	"ENST00000394554,ENST00000394555"	"ENSP00000378057,ENSP00000378058"
PH_hs_0003147	2.11581e-06	6.344e-07	1015.81	1810.04	0.233072	0.218614	0.808129	0.0750044	PDGFC	platelet derived growth factor C	1	56034	"NM_016205.2,NR_036641.1"	307691204;307691205	"NP_057289.1,-"	ENSG00000145431	ENST00000274071	ENSP00000274071
PH_hs_0004525	3.79373e-07	3.37251e-07	5278.66	9295.68	0.216765	0.213159	0.807009	0.0648897	JUN	jun proto-oncogene	1	3725	NM_002228.3	44890066	NP_002219.1	ENSG00000177606	ENST00000371222	ENSP00000360266
PH_hs_0014159	5.78481e-07	4.2705e-07	2089.45	3722.05	0.220457	0.21515	0.805179	0.0684849	SCAND1	SCAN domain containing 1	1	51282	"NM_016558.3,NM_033630.2"	319022228;319655724	"NP_057642.1,NP_361012.2"	ENSG00000171222	"ENST00000373991,ENST00000305978"	"ENSP00000363103,ENSP00000301995"
PH_hs_0024899	1.44052e-06	7.5607e-07	821.788	1461.63	0.229114	0.220203	0.803436	0.0767819	HYI	hydroxypyruvate isomerase (putative)	1	81888	"NM_031207.5,NM_001190880.2,NM_001243526.1"	343488478;343488479;343488480	"NP_112484.3,NP_001177809.1,NP_001230455.1"	ENSG00000178922	"ENST00000372426,ENST00000583037,ENST00000372425,ENST00000486909,ENST00000372432,ENST00000372430,ENST00000487366,ENST00000470662,ENST00000372434,ENST00000372433"	"ENSP00000361503,ENSP00000461969,ENSP00000361502,ENSP00000428399,ENSP00000361509,ENSP00000361507,ENSP00000428501,ENSP00000428803,ENSP00000361511,ENSP00000361510"
PH_hs_0027826	5.51712e-05	1.06405e-05	173.499	307.81	0.277256	0.24914	0.803395	0.124577	EGLN1	egl nine homolog 1 (C. elegans)	1	54583	NM_022051.2	237649101	NP_071334.1	NA	NA	NA
PH_hs_0009509	3.85503e-06	1.44877e-06	467.328	833.731	0.239668	0.226401	0.802184	0.0870638	IPP	intracisternal A particle-promoted polypeptide	1	3652	NM_005897.2	223890233	NP_005888.1	ENSG00000197429	ENST00000396478	ENSP00000379739
PH_hs_0043045	0.000130058	2.20231e-05	133.389	236.995	0.293545	0.259254	0.802067	0.142542	TNFRSF13B	"tumor necrosis factor receptor superfamily, member 13B"	1	23495	NM_012452.2	23238205	NP_036584.1	ENSG00000240505	ENST00000261652	ENSP00000261652
PH_hs_0031937	4.357e-06	1.56519e-06	441.21	785.577	0.241082	0.227172	0.801532	0.0885822	MSANTD3	Myb/SANT-like DNA-binding domain containing 3	1	91283	"NM_080655.2,NM_001198806.1,NM_001198805.1,NM_001198807.1"	311771723;311771726;311771724;311771728	"NP_542386.1,NP_001185735.1,NP_001185734.1,NP_001185736.1"	ENSG00000066697	ENST00000395067	ENSP00000378506
PH_hs_0027407	3.79005e-07	3.37842e-07	5297.31	9290.96	0.216757	0.213174	0.801207	0.066627	PROM1	prominin 1	1	8842	"NM_001145847.1,NM_001145852.1,NM_001145851.1,NM_001145850.1,NM_001145849.1,NM_001145848.1,NM_006017.2"	224994188;224994198;224994196;224994194;224994192;224994190;224994187	"NP_001139319.1,NP_001139324.1,NP_001139323.1,NP_001139322.1,NP_001139321.1,NP_001139320.1,NP_006008.1"	ENSG00000007062	"ENST00000539194,ENST00000540805,ENST00000447510,ENST00000510224,ENST00000508167,ENST00000505450"	"ENSP00000443620,ENSP00000438045,ENSP00000415481,ENSP00000426809,ENSP00000427346,ENSP00000426090"
PH_hs_0049658	1.13095e-06	6.50661e-07	986.892	1750.55	0.226722	0.218841	0.801144	0.0753846	CIDECP|CIDEC	cell death-inducing DFFA-like effector c pseudogene|cell death-inducing DFFA-like effector c	4	152302|63924	"NR_002786.1|NM_001199552.1,NM_001199551.1,NM_022094.3,NM_001199623.1"	84872072|313851089;313851087;313851086;313850982	"-|NP_001186481.1,NP_001186480.1,NP_071377.2,NP_001186552.1"	ENSG00000187288	"ENST00000383817,ENST00000423850,ENST00000455015,ENST00000336832"	"ENSP00000373328,ENSP00000400649,ENSP00000392975,ENSP00000338642"
PH_hs_0062217	6.72935e-06	2.13708e-06	364.721	645.835	0.246307	0.230359	0.800911	0.0939664	ZRSR2|SRP19	"zinc finger (CCCH type), RNA-binding motif and serine/arginine rich 2|signal recognition particle 19kDa"	4	8233|6728	NM_005089.3|NM_001204199.1	132626841|323510704	NP_005080.1|NP_001191128.1	ENSG00000169249|ENSG00000212643|ENSG00000153037	ENST00000307771|ENST00000391338|ENST00000506997	ENSP00000303015|ENSP00000375133|ENSP00000424153
PH_hs_0017297	4.99685e-07	3.95812e-07	2605.28	4625.65	0.219155	0.214504	0.798555	0.0694814	COMMD6	COMM domain containing 6	1	170622	"NM_203497.2,NM_203495.2"	115345343;115345342	"NP_987093.1,NP_987091.1"	ENSG00000188243	"ENST00000377612,ENST00000355801,ENST00000377619"	"ENSP00000366838,ENSP00000348054,ENSP00000366845"
PH_hs_0049274	4.90611e-05	9.75602e-06	180.028	318.196	0.275225	0.248008	0.798431	0.124677	CCNE2	cyclin E2	1	9134	NM_057749.2	325910865	NP_477097.1	ENSG00000175305	"ENST00000308108,ENST00000520509"	"ENSP00000309181,ENSP00000429089"
PH_hs_0004278	6.54741e-07	4.66139e-07	1715.4	3031.84	0.221576	0.215903	0.797863	0.0718481	SCRN1	secernin 1	1	9805	"NM_001145513.1,NM_001145515.1,NM_001145514.1,NM_014766.4"	224465193;224465191;224465189;224465186	"NP_001138985.1,NP_001138987.1,NP_001138986.1,NP_055581.3"	ENSG00000136193	"ENST00000426154,ENST00000242059"	"ENSP00000409068,ENSP00000242059"
PH_hs_0010398	4.8364e-07	3.88298e-07	2775.05	4924.96	0.218868	0.214341	0.797493	0.069561	SEC23B	Sec23 homolog B (S. cerevisiae)	1	10483	"NM_001172746.1,NM_001172745.1,NM_032985.4,NM_032986.3,NM_006363.4"	289629266;289629264;114520590;66932900;66932899	"NP_001166217.1,NP_001166216.1,NP_116780.1,NP_116781.1,NP_006354.2"	ENSG00000101310	"ENST00000422877,ENST00000377465,ENST00000377475,ENST00000336714,ENST00000262544"	"ENSP00000409882,ENSP00000366685,ENSP00000366695,ENSP00000338844,ENSP00000262544"
PH_hs_0024094	1.82024e-06	8.81321e-07	703.324	1246.35	0.231499	0.221619	0.797261	0.0810684	SPTSSB	"serine palmitoyltransferase, small subunit B"	1	165679	NM_001040100.1	93141041	NP_001035189.1	ENSG00000196542	ENST00000359175	ENSP00000352097
PH_hs_0027169	3.63466e-07	3.29177e-07	6251.56	10944.3	0.2164	0.212958	0.79676	0.0676563	POLD4	"polymerase (DNA-directed), delta 4, accessory subunit"	1	57804	"NM_021173.4,NR_046413.1,NR_046412.1,NR_046411.1,NM_001256870.1"	379046943;379056367;379056366;379056365;379056363	"NP_066996.3,-,NP_001243799.1"	ENSG00000175482	"ENST00000531239,ENST00000312419,ENST00000530584,ENST00000539074"	"ENSP00000433408,ENSP00000311368,ENSP00000436361,ENSP00000444780"
PH_hs_0018454	3.07886e-06	1.23954e-06	522.362	929.096	0.237133	0.224868	0.796456	0.0866234	ACOX1	"acyl-CoA oxidase 1, palmitoyl"	1	51	"NM_001185039.1,NM_004035.6,NM_007292.5"	297206873;297206872;297206871	"NP_001171968.1,NP_004026.2,NP_009223.2"	NA	NA	NA
PH_hs_0037646	2.39319e-05	5.50147e-06	227.601	402.23	0.263674	0.240897	0.796455	0.11334	previous version conserved probe	NA	7	NA	NA	NA	NA	NA	NA	NA
PH_hs_0024786	4.45555e-07	3.70278e-07	3312.34	5860.67	0.218151	0.213941	0.795675	0.0695054	JAG1	jagged 1	1	182	NM_000214.2	168480146	NP_000205.1	ENSG00000101384	ENST00000254958	ENSP00000254958
PH_hs_0045880	1.27091e-06	6.9262e-07	915.067	1618.36	0.227866	0.219405	0.795584	0.0781613	SNHG3	small nucleolar RNA host gene 3 (non-protein coding)	1	8420	"NR_036473.1,NR_002909.2"	302191642;302191641	-	NA	NA	NA
PH_hs_0043283	2.42246e-05	5.56143e-06	226.668	400.342	0.263858	0.241026	0.795573	0.113911	AVL9	AVL9 homolog (S. cerevisiase)	1	23080	NM_015060.1	57529130	NP_055875.1	NA	NA	NA
PH_hs_0009280	1.53737e-05	3.9702e-06	266.778	470.213	0.257219	0.237104	0.793946	0.107816	PTPRM	"protein tyrosine phosphatase, receptor type, M"	1	5797	"NM_002845.3,NM_001105244.1"	157419149;157419151	"NP_002836.3,NP_001098714.1"	ENSG00000173482	"ENST00000444013,ENST00000400053,ENST00000332175,ENST00000580170"	"ENSP00000387608,ENSP00000382927,ENSP00000331418,ENSP00000463325"
PH_hs_0022620	3.61041e-07	3.28012e-07	6436.25	11235.1	0.216343	0.212928	0.792617	0.0688873	UQCRQ	"ubiquinol-cytochrome c reductase, complex III subunit VII, 9.5kDa"	1	27089	NM_014402.4	98986462	NP_055217.2	ENSG00000164405	"ENST00000378665,ENST00000378667,ENST00000378670"	"ENSP00000367934,ENSP00000367936,ENSP00000367939"
PH_hs_0047637	7.37474e-07	5.02783e-07	1485	2606.94	0.222667	0.21656	0.791065	0.0750511	MAP1B	microtubule-associated protein 1B	1	4131	NM_005909.3	153945727	NP_005900.2	ENSG00000131711	ENST00000296755	ENSP00000296755
PH_hs_0003726	1.57626e-06	8.07959e-07	772.35	1360.6	0.230023	0.220813	0.790624	0.0820162	RHBDF1	rhomboid 5 homolog 1 (Drosophila)	1	64285	NM_022450.3	190341096	NP_071895.3	ENSG00000007384	"ENST00000428730,ENST00000262316"	"ENSP00000411508,ENSP00000262316"
PH_hs_0013085	1.98388e-06	9.3578e-07	666.945	1177.42	0.232395	0.22218	0.790484	0.084297	BRPF3	"bromodomain and PHD finger containing, 3"	1	27154	NM_015695.2	148727367	NP_056510.2	ENSG00000096070	"ENST00000441730,ENST00000441123,ENST00000357641"	"ENSP00000413022,ENSP00000411558,ENSP00000350267"
PH_hs_0004239	4.24335e-07	3.60476e-07	3738.62	6560.32	0.217727	0.213715	0.789995	0.0709336	CASP4	"caspase 4, apoptosis-related cysteine peptidase"	1	837	"NM_033306.2,NM_001225.3"	73622124;73622123	"NP_150649.1,NP_001216.1"	ENSG00000196954	"ENST00000393150,ENST00000444739"	"ENSP00000376857,ENSP00000388566"
PH_hs_0035695	2.202e-05	5.21998e-06	234.13	411.672	0.262424	0.240274	0.78948	0.115063	NRDE2	"NRDE-2, necessary for RNA interference, domain containing"	1	55051	NM_017970.3	341823678	NP_060440.2	ENSG00000119720	"ENST00000357904,ENST00000556189"	"ENSP00000350579,ENSP00000452107"
PH_hs_0000626	5.13609e-07	4.03253e-07	2477.49	4366.94	0.219397	0.214662	0.788461	0.0729146	ARHGEF18	Rho/Rac guanine nucleotide exchange factor (GEF) 18	1	23370	"NM_001130955.1,NM_015318.3"	195972856;195972854	"NP_001124427.1,NP_056133.2"	ENSG00000104880	"ENST00000594665,ENST00000359920,ENST00000319670"	"ENSP00000470729,ENSP00000352995,ENSP00000319200"
PH_hs_0031257	5.09972e-07	4.01563e-07	2509.2	4422.65	0.219335	0.214626	0.788308	0.0729077	SELM	selenoprotein M	1	140606	NM_080430.2	46370092	NP_536355.1	ENSG00000198832	"ENST00000400299,ENST00000402395"	"ENSP00000383155,ENSP00000384564"
PH_hs_0010378	1.45456e-06	7.6821e-07	816.191	1436.13	0.229211	0.220349	0.788285	0.0820687	SLC35A4	"solute carrier family 35, member A4"	1	113829	NM_080670.2	39725666	NP_542401.1	ENSG00000176087	"ENST00000514199,ENST00000323146"	"ENSP00000424566,ENSP00000327133"
PH_hs_0037998	1.00988e-06	6.1226e-07	1085.77	1906.35	0.225627	0.218297	0.788267	0.0787394	UBQLN4	ubiquilin 4	1	56893	NM_020131.3	40538798	NP_064516.2	ENSG00000160803	"ENST00000368307,ENST00000368309"	"ENSP00000357290,ENSP00000357292"
PH_hs_0003924	2.71323e-05	6.15279e-06	218.273	383.346	0.265593	0.242239	0.787282	0.119369	MORC4	MORC family CW-type zinc finger 4	1	79710	"NM_024657.4,NM_001085354.2"	283806709;283806710	"NP_078933.3,NP_001078823.1"	ENSG00000133131	"ENST00000535534,ENST00000355610"	"ENSP00000440359,ENSP00000347821"
PH_hs_0048000	5.17959e-07	4.05584e-07	2440.18	4292.35	0.219472	0.214711	0.785612	0.0739164	SETD7	SET domain containing (lysine methyltransferase) 7	1	80854	NM_030648.2	83035135	NP_085151.1	ENSG00000145391	ENST00000274031	ENSP00000274031
PH_hs_0028268	1.82196e-05	4.5471e-06	249.988	438.11	0.259642	0.238661	0.785338	0.113947	PDGFA	platelet-derived growth factor alpha polypeptide	1	5154	"NM_033023.4,NM_002607.5"	197333759;197333758	"NP_148983.1,NP_002598.4"	ENSG00000197461	ENST00000402802	ENSP00000383889
PH_hs_0012814	5.51743e-05	1.09927e-05	173.499	304.033	0.277257	0.249568	0.785166	0.13301	MED9	mediator complex subunit 9	1	55090	NM_018019.2	22907057	NP_060489.1	ENSG00000141026	ENST00000268711	ENSP00000268711
PH_hs_0049462	4.16489e-06	1.54315e-06	450.538	793.13	0.240558	0.22703	0.784497	0.0944949	EPPK1	epiplakin 1	1	83481	NM_031308.1	13876385	NP_112598.2	ENSG00000227184	ENST00000525985	ENSP00000436337
PH_hs_0005687	8.6639e-06	2.75139e-06	329.275	575.02	0.2495	0.233042	0.783083	0.104848	PGAM5	phosphoglycerate mutase family member 5	1	192111	NM_138575.3	281604150	NP_612642.2	ENSG00000247077	ENST00000317555	ENSP00000321503
PH_hs_0000191	5.7126e-05	1.13649e-05	171.633	300.257	0.277868	0.250008	0.7825	0.134948	FMO1	flavin containing monooxygenase 1	1	2326	NM_002021.1	4503754	NP_002012.1	ENSG00000010932	"ENST00000354841,ENST00000367750"	"ENSP00000346901,ENSP00000356724"
PH_hs_0047737	1.23135e-06	6.93277e-07	922.529	1616.48	0.227554	0.219414	0.782481	0.0825508	WDR26	WD repeat domain 26	1	80232	"NM_025160.6,NM_001115113.2"	264681557;264681555	"NP_079436.4,NP_001108585.2"	ENSG00000162923	"ENST00000295024,ENST00000414423"	"ENSP00000295024,ENSP00000408108"
PH_hs_0042411	4.47887e-06	1.62902e-06	435.613	764.804	0.241404	0.227574	0.781941	0.0963601	MATN3	matrilin 3	1	4148	NM_002381.4	111119013	NP_002372.1	ENSG00000132031	"ENST00000421259,ENST00000407540"	"ENSP00000398753,ENSP00000383894"
PH_hs_0042204	1.13888e-06	6.60627e-07	981.295	1716.56	0.22679	0.218978	0.781189	0.0822844	SELK	selenoprotein K	1	58515	NM_021237.3	46370091	NP_067060.2	ENSG00000113811	"ENST00000541726,ENST00000488746,ENST00000495461"	"ENSP00000443164,ENSP00000417272,ENSP00000418813"
PH_hs_0008975	7.12728e-05	1.36665e-05	160.44	280.428	0.281844	0.252489	0.780137	0.140414	CLDN16	claudin 16	1	10686	NM_006580.3	297515474	NP_006571.1	ENSG00000113946	ENST00000264734	ENSP00000264734
PH_hs_0001078	8.80002e-07	5.63291e-07	1233.15	2149.01	0.224317	0.217557	0.779892	0.0804003	PDZD11	PDZ domain containing 11	1	51248	NM_016484.4	125490319	NP_057568.1	ENSG00000120509	ENST00000239666	ENSP00000239666
PH_hs_0027849	3.82384e-05	8.24521e-06	194.953	339.913	0.27105	0.245856	0.779575	0.128892	MIB2	mindbomb E3 ubiquitin protein ligase 2	1	142678	"NM_001170689.1,NM_001170688.1,NM_001170687.1,NM_001170686.1,NM_080875.2,NR_033183.1"	282394037;282394035;282394033;282394031;282394029;282394039	"NP_001164160.1,NP_001164159.1,NP_001164158.1,NP_001164157.1,NP_543151.2,-"	ENSG00000197530	"ENST00000378710,ENST00000360522,ENST00000357210,ENST00000483015,ENST00000514234,ENST00000506488,ENST00000378708,ENST00000504599,ENST00000378712,ENST00000487053,ENST00000489635,ENST00000505820,ENST00000518681,ENST00000355826,ENST00000520777"	"ENSP00000367982,ENSP00000353713,ENSP00000349741,ENSP00000464106,ENSP00000427680,ENSP00000425032,ENSP00000367980,ENSP00000426128,ENSP00000367984,ENSP00000424615,ENSP00000426007,ENSP00000426103,ENSP00000428264,ENSP00000348081,ENSP00000428660"
PH_hs_0047524	2.7859e-06	1.17925e-06	550.346	965.92	0.23603	0.224385	0.777545	0.0926332	CTSO	cathepsin O	1	1519	NM_001334.2	38327639	NP_001325.1	ENSG00000256043|ENSG00000263238	ENST00000433477|ENST00000573499	ENSP00000414904|ENSP00000460395
PH_hs_0020153	5.41355e-06	1.87573e-06	400.167	698.71	0.243651	0.229008	0.777278	0.100562	FSTL3	follistatin-like 3 (secreted glycoprotein)	1	10272	NM_005860.2	95104789	NP_005851.1	ENSG00000070404	ENST00000166139	ENSP00000166139
PH_hs_0060039	9.92495e-07	6.07631e-07	1102.56	1920.51	0.225461	0.218229	0.777213	0.0824381	SHC2	SHC (Src homology 2 domain containing) transforming protein 2	1	25759	NM_012435.2	169790810	NP_036567.2	NA	NA	NA
PH_hs_0038290	2.0872e-05	5.00811e-06	240.66	419.226	0.261629	0.239786	0.776489	0.119726	SYNPO	synaptopodin	1	11346	NM_007286.5	261278294	NP_009217.3	ENSG00000171992	ENST00000307662	ENSP00000302139
PH_hs_0044202	3.64083e-06	1.41723e-06	480.387	842.229	0.239016	0.226183	0.776215	0.0961786	SNAPC3	"small nuclear RNA activating complex, polypeptide 3, 50kDa"	1	6619	NM_001039697.1	89242151	NP_001034786.1	NA	NA	NA
PH_hs_0006562	1.77912e-05	6.10109e-06	252.786	439.999	0.259298	0.242137	0.775749	0.121726	STX11	syntaxin 11	1	8676	NM_003764.3	187423911	NP_003755.2	ENSG00000135604	ENST00000367568	ENSP00000356540
PH_hs_0061501	3.70759e-07	3.3384e-07	5759.98	9924.52	0.216569	0.213074	0.775291	0.0746983	LSMD1	LSM domain containing 1	1	84316	NM_032356.3	40254987	NP_115732.2	ENSG00000183011	"ENST00000335155,ENST00000576384,ENST00000574125,ENST00000576861,ENST00000575208,ENST00000575771,ENST00000333775,ENST00000575071"	"ENSP00000335611,ENSP00000460085,ENSP00000461613,ENSP00000461545,ENSP00000459449,ENSP00000460172,ENSP00000332103,ENSP00000460841"
PH_hs_0004816	7.02743e-07	4.87222e-07	1593.21	2768.4	0.222223	0.216286	0.774902	0.0800895	ZFP36L1	ZFP36 ring finger protein-like 1	1	677	"NM_001244698.1,NM_001244701.1,NM_004926.3"	347659003;347659012;347659002	"NP_001231627.1,NP_001231630.1,NP_004917.2"	ENSG00000185650	"ENST00000439696,ENST00000555997"	"ENSP00000388402,ENSP00000451093"
PH_hs_0034451	5.63431e-07	4.27935e-07	2122.1	3702.22	0.220221	0.215168	0.774865	0.078246	ZBTB20	zinc finger and BTB domain containing 20	1	26137	"NM_001164347.1,NM_001164346.1,NM_001164345.1,NM_001164344.1,NM_001164343.1,NM_015642.4,NM_001164342.1"	257900544;257900542;257900540;257900538;257900534;257900536;257900532	"NP_001157819.1,NP_001157818.1,NP_001157817.1,NP_001157816.1,NP_001157815.1,NP_056457.3,NP_001157814.1"	ENSG00000181722	"ENST00000393785,ENST00000464560,ENST00000357258,ENST00000474710,ENST00000471418,ENST00000481632,ENST00000462705"	"ENSP00000377375,ENSP00000417307,ENSP00000349803,ENSP00000419153,ENSP00000419902,ENSP00000418092,ENSP00000420324"
PH_hs_0047402	2.81267e-06	1.19028e-06	547.548	959.31	0.236135	0.224475	0.774818	0.093803	RP2	retinitis pigmentosa 2 (X-linked recessive)	1	6102	NM_006915.2	170016080	NP_008846.2	ENSG00000102218	ENST00000218340	ENSP00000218340
PH_hs_0049304	6.78877e-07	4.80346e-07	1638.91	2847.72	0.221906	0.216163	0.774273	0.0800695	PARP4	"poly (ADP-ribose) polymerase family, member 4"	1	143	NM_006437.3	112789549	NP_006428.2	ENSG00000102699	ENST00000381989	ENSP00000371419
PH_hs_0023834	7.4016e-06	2.37633e-06	350.729	608.067	0.247496	0.231475	0.772151	0.106797	MARCH2	"membrane-associated ring finger (C3HC4) 2, E3 ubiquitin protein ligase"	1	51257	"NM_016496.4,NM_001005416.1,NM_001005415.1"	53729329;53729333;53729331	"NP_057580.3,NP_001005416.1,NP_001005415.1"	ENSG00000099785	"ENST00000215555,ENST00000393944,ENST00000602117,ENST00000381035"	"ENSP00000215555,ENSP00000377518,ENSP00000471536,ENSP00000370423"
PH_hs_0044123	9.55632e-07	5.95024e-07	1140.8	1979.05	0.225099	0.218042	0.772014	0.0839678	C11orf1	chromosome 11 open reading frame 1	1	64776	NM_022761.2	118766341	NP_073598.1	ENSG00000137720|ENSG00000262176	"ENST00000529270,ENST00000530214|ENST00000573356,ENST00000573000"	"ENSP00000431180,ENSP00000435864|ENSP00000458308,ENSP00000461699"
PH_hs_0042855	6.05107e-06	2.04542e-06	381.511	662.831	0.244999	0.229902	0.771974	0.104175	OCLN	occludin	1	100506658	"NM_001205255.1,NM_001205254.1,NM_002538.3"	327478415;327478413;327478412	"NP_001192184.1,NP_001192183.1,NP_002529.1"	ENSG00000197822	ENST00000380766	ENSP00000370143
PH_hs_0003138	1.83184e-06	9.51156e-07	700.525	1219.91	0.231565	0.222334	0.77139	0.0911094	APH1B	anterior pharynx defective 1 homolog B (C. elegans)	1	83464	"NM_001145646.1,NM_031301.3"	224548986;224548985	"NP_001139118.1,NP_112591.2"	ENSG00000138613	"ENST00000559971,ENST00000560353,ENST00000380340,ENST00000380343,ENST00000560890"	"ENSP00000453516,ENSP00000453327,ENSP00000369697,ENSP00000369700,ENSP00000453002"
PH_hs_0048808	8.06401e-07	5.359e-07	1346.95	2329.35	0.223497	0.217118	0.771268	0.08269	HEG1	HEG homolog 1 (zebrafish)	1	57493	NM_020733.1	153792109	NP_065784.1	ENSG00000173706	ENST00000311127	ENSP00000311502
PH_hs_0044254	2.53565e-06	1.11404e-06	579.263	1011.24	0.235006	0.223837	0.770783	0.0942402	CCNDBP1	cyclin D-type binding-protein 1	1	23582	"NM_012142.4,NR_045999.1,NR_045998.1,NR_027513.2,NR_027514.2"	345842467;372620344;372620343;345842468;345842469	"NP_036274.3,-"	ENSG00000166946	"ENST00000356633,ENST00000562176,ENST00000565296,ENST00000568507,ENST00000562052,ENST00000563065,ENST00000569745,ENST00000566515,ENST00000300213"	"ENSP00000349047,ENSP00000455554,ENSP00000455419,ENSP00000456041,ENSP00000457078,ENSP00000455687,ENSP00000456839,ENSP00000456797,ENSP00000300213"
PH_hs_0048620	3.02619e-06	1.25452e-06	527.026	920.598	0.236941	0.224985	0.769829	0.0965824	C5orf24	chromosome 5 open reading frame 24	1	134553	"NM_001135586.1,NM_152409.3"	207450710;207449709	"NP_001129058.1,NP_689622.2"	ENSG00000181904	"ENST00000504727,ENST00000394976"	"ENSP00000421647,ENSP00000378427"
PH_hs_0001100	1.76504e-05	4.54236e-06	252.786	438.11	0.259184	0.238648	0.769655	0.12045	DHRS7B	dehydrogenase/reductase (SDR family) member 7B	1	25979	NM_015510.4	356461037	NP_056325.2	ENSG00000109016	"ENST00000583388,ENST00000579303,ENST00000578426,ENST00000395511"	"ENSP00000462139,ENSP00000468585,ENSP00000463591,ENSP00000378887"
PH_hs_0025524	4.31807e-05	9.25299e-06	187.491	324.806	0.273063	0.247325	0.769459	0.135961	DOCK8	dedicator of cytokinesis 8	1	81704	"NM_001193536.1,NM_001190458.1,NM_203447.3"	302129690;299473743;254750683	"NP_001180465.1,NP_001177387.1,NP_982272.2"	ENSG00000107099	"ENST00000432829,ENST00000382329,ENST00000453981"	"ENSP00000394888,ENSP00000371766,ENSP00000408464"
PH_hs_0025435	1.20596e-05	3.40834e-06	290.098	502.316	0.253867	0.235389	0.769454	0.114769	PROSER2	proline and serine-rich protein 2	1	254427	NM_153256.3	223633934	NP_694988.3	ENSG00000148426	ENST00000277570	ENSP00000277570
PH_hs_0001558	3.82598e-07	3.40586e-07	5121.95	8758.43	0.216837	0.213241	0.768561	0.0772468	DHRS3	dehydrogenase/reductase (SDR family) member 3	1	9249	NM_004753.4	62988332	NP_004744.2	ENSG00000162496	ENST00000376223	ENSP00000365397
PH_hs_0030555	6.83223e-05	1.35396e-05	162.305	281.372	0.281071	0.252362	0.768213	0.145571	TMSB4X	"thymosin beta 4, X-linked"	1	7114	NM_021109.3	169259767	NP_066932.1	ENSG00000223551|ENSG00000205542	"ENST00000323496|ENST00000380633,ENST00000380635,ENST00000380636,ENST00000451311"	"ENSP00000378430|ENSP00000370007,ENSP00000370009,ENSP00000370010,ENSP00000414376"
PH_hs_0061749	3.42604e-06	0.000573246	495.311	863.946	0.238328	0.325688	0.767704	0.216776	OCLN	occludin	1	100506658	"NM_001205255.1,NM_001205254.1,NM_002538.3"	327478415;327478413;327478412	"NP_001192184.1,NP_001192183.1,NP_002529.1"	ENSG00000197822	ENST00000355237	ENSP00000347379
PH_hs_0023009	1.5404e-06	8.09024e-07	784.476	1358.71	0.22979	0.220825	0.76591	0.0909053	MYC	v-myc myelocytomatosis viral oncogene homolog (avian)	1	4609	NM_002467.4	239582723	NP_002458.2	ENSG00000136997	"ENST00000524013,ENST00000377970"	"ENSP00000430235,ENSP00000367207"
PH_hs_0038155	5.7965e-06	1.99319e-06	388.973	673.217	0.244476	0.229634	0.765769	0.106214	MSRB3	methionine sulfoxide reductase B3	1	253827	"NM_001193461.1,NM_001193460.1,NM_001031679.2,NM_198080.3"	301336163;301336161;301336160;301336159	"NP_001180390.1,NP_001180389.1,NP_001026849.1,NP_932346.1"	ENSG00000174099	"ENST00000308259,ENST00000355192"	"ENSP00000312274,ENSP00000347324"
PH_hs_0015563	1.16361e-06	6.7557e-07	964.505	1669.35	0.226999	0.21918	0.765722	0.0881734	NCS1	neuronal calcium sensor 1	1	23413	"NM_001128826.1,NM_014286.3"	192447422;192447421	"NP_001122298.1,NP_055101.2"	ENSG00000268733|ENSG00000107130	"ENST00000599518,ENST00000601889|ENST00000458469,ENST00000372398"	"ENSP00000472360,ENSP00000470938|ENSP00000404103,ENSP00000361475"
PH_hs_0023012	1.0189e-06	6.21299e-07	1077.37	1861.97	0.225712	0.218428	0.765607	0.086938	C1orf85	chromosome 1 open reading frame 85	1	112770	"NM_001256609.1,NM_001256608.1,NM_001256605.1,NM_001256604.1,NM_144580.2"	375298700;375298698;375298690;375298688;375298687	"NP_001243538.1,NP_001243537.1,NP_001243534.1,NP_001243533.1,NP_653181.1"	ENSG00000198715	ENST00000362007	ENSP00000354553
PH_hs_0023542	3.50052e-06	1.39148e-06	489.715	852.615	0.23857	0.226002	0.765507	0.100022	ZDHHC14	"zinc finger, DHHC-type containing 14"	1	79683	"NM_153746.1,NM_024630.2"	24371271;24371240	"NP_714968.1,NP_078906.2"	ENSG00000175048	ENST00000414563	ENSP00000410713
PH_hs_0010333	2.57995e-06	1.13215e-06	573.666	998.023	0.235193	0.223991	0.76547	0.0965441	VAMP8	vesicle-associated membrane protein 8	1	8673	NM_003761.4	298231172	NP_003752.2	ENSG00000118640	"ENST00000409760,ENST00000263864,ENST00000432071"	"ENSP00000387094,ENSP00000263864,ENSP00000407984"
PH_hs_0031368	5.38249e-07	4.17483e-07	2284.4	3960.93	0.219813	0.214957	0.765369	0.0812075	MRPS33	mitochondrial ribosomal protein S33	1	51650	"NM_053035.2,NM_016071.3"	187167259;187167257	"NP_444263.1,NP_057155.1"	ENSG00000090263	"ENST00000467334,ENST00000469351,ENST00000496958,ENST00000324787,ENST00000393008"	"ENSP00000420709,ENSP00000417287,ENSP00000418451,ENSP00000320567,ENSP00000376732"
PH_hs_0003344	7.85452e-07	5.28413e-07	1385.19	2386	0.223251	0.216994	0.76516	0.0846767	POLR2I	"polymerase (RNA) II (DNA directed) polypeptide I, 14.5kDa"	1	5438	NM_006233.4	47933390	NP_006224.1	ENSG00000105258	"ENST00000592962,ENST00000585842,ENST00000221859,ENST00000586439"	"ENSP00000465755,ENSP00000465455,ENSP00000221859,ENSP00000467134"
PH_hs_0042754	2.65063e-06	1.15447e-06	566.203	984.804	0.235487	0.224179	0.764822	0.0971163	TMEM179B	transmembrane protein 179B	1	374395	NM_199337.2	157311596	NP_955369.1	ENSG00000185475	ENST00000333449	ENSP00000333697
PH_hs_0001863	2.58011e-06	1.13357e-06	573.666	997.078	0.235194	0.224004	0.764072	0.0971079	STAT1	"signal transducer and activator of transcription 1, 91kDa"	1	6772	NM_007315.3	189458859	NP_009330.1	ENSG00000115415	ENST00000361099	ENSP00000354394
PH_hs_0031935	4.43916e-07	3.71341e-07	3345.92	5794.57	0.218119	0.213965	0.76405	0.0800285	COPA	"coatomer protein complex, subunit alpha"	1	1314	"NM_001098398.1,NM_004371.3"	148536854;148536852	"NP_001091868.1,NP_004362.2"	ENSG00000122218	"ENST00000241704,ENST00000368069"	"ENSP00000241704,ENSP00000357048"
PH_hs_0040048	3.86969e-07	3.4309e-07	4922.33	8396.8	0.216934	0.213302	0.762949	0.0793006	MT1E	metallothionein 1E	1	4493	NM_175617.3	83367074	NP_783316.2	ENSG00000169715	"ENST00000568293,ENST00000306061,ENST00000330439"	"ENSP00000457516,ENSP00000307706,ENSP00000328137"
PH_hs_0000760	9.85076e-07	6.09119e-07	1110.02	1913.9	0.225389	0.218251	0.762797	0.0876749	previous version conserved probe	NA	7	NA	NA	NA	NA	NA	NA	NA
PH_hs_0062248	5.73284e-07	4.34036e-07	2067.06	3571.92	0.220376	0.215289	0.76164	0.0831027	MAP2K2|LOC407835	mitogen-activated protein kinase kinase 2|mitogen-activated protein kinase kinase 2 pseudogene	4	5605|407835	NM_030662.3|NR_002144.1	187171274|47174756	NP_109587.1|-	ENSG00000126934	"ENST00000599021,ENST00000262948,ENST00000394867"	"ENSP00000471763,ENSP00000262948,ENSP00000378336"
PH_hs_0029732	3.9988e-07	3.49714e-07	4428.89	7578.17	0.217216	0.213462	0.761628	0.0800362	NDRG1	N-myc downstream regulated 1	1	10397	"NM_001258433.1,NM_001258432.1,NM_001135242.1,NM_006096.3"	386643033;386643031;207028747;207028746	"NP_001245362.1,NP_001245361.1,NP_001128714.1,NP_006087.2"	ENSG00000104419	"ENST00000537882,ENST00000354944,ENST00000414097,ENST00000517599,ENST00000323851"	"ENSP00000437443,ENSP00000347028,ENSP00000404854,ENSP00000429172,ENSP00000319977"
PH_hs_0027773	1.94722e-05	4.95795e-06	244.391	421.115	0.260608	0.239668	0.761182	0.125953	FABP3	"fatty acid binding protein 3, muscle and heart (mammary-derived growth inhibitor)"	1	2170	NM_004102.3	62865867	NP_004093.1	ENSG00000121769	ENST00000373713	ENSP00000362817
PH_hs_0042108	6.86698e-07	4.86119e-07	1615.59	2780.68	0.222011	0.216266	0.760905	0.0850086	previous version conserved probe	NA	7	NA	NA	NA	NA	NA	NA	NA
PH_hs_0031024	1.06772e-05	1.46658e-06	473.857	821.457	0.252234	0.226523	0.760587	0.108111	FILIP1L	filamin A interacting protein 1-like	1	11259	"NM_001042459.1,NM_014890.2,NM_182909.2"	109659846;109659848;109659844	"NP_001035924.1,NP_055705.2,NP_878913.2"	ENSG00000168386	"ENST00000383694,ENST00000495625,ENST00000331335,ENST00000471562,ENST00000487087,ENST00000354552"	"ENSP00000373192,ENSP00000419874,ENSP00000327880,ENSP00000419642,ENSP00000417774,ENSP00000346560"
PH_hs_0028179	5.05756e-07	4.02884e-07	2547.45	4403.76	0.219261	0.214654	0.76027	0.0825207	CALM3	"calmodulin 3 (phosphorylase kinase, delta)"	1	808	NM_005184.2	58218967	NP_005175.2	ENSG00000160014	"ENST00000596362,ENST00000599839,ENST00000597743,ENST00000391918"	"ENSP00000472141,ENSP00000471225,ENSP00000470308,ENSP00000375785"
PH_hs_0049493	4.04628e-07	3.52252e-07	4270.31	7308.13	0.217317	0.213522	0.759853	0.0807695	AKAP2|PALM2-AKAP2	A kinase (PRKA) anchor protein 2|PALM2-AKAP2 readthrough	4	11217|445815	"NM_001198656.1,NM_001004065.4,NM_001136562.2|NM_147150.2,NM_007203.4"	310772254;310772253;310772252|156447020;290463079	"NP_001185585.1,NP_001004065.2,NP_001130034.1|NP_671492.1,NP_009134.1"	ENSG00000241978|ENSG00000157654	ENST00000374525|ENST00000374530	ENSP00000363649|ENSP00000363654
PH_hs_0036821	2.65904e-06	1.16101e-06	564.338	978.194	0.235521	0.224234	0.759676	0.0992381	previous version conserved probe	NA	7	NA	NA	NA	NA	NA	NA	NA
PH_hs_0028488	5.92669e-07	4.43451e-07	1966.32	3390.63	0.220674	0.215473	0.759592	0.0841549	S100A13	S100 calcium binding protein A13	1	6284	"NM_001024213.1,NM_001024212.1,NM_001024211.1,NM_001024210.1,NM_005979.2"	66737373;66737371;66737369;66737367;66737366	"NP_001019384.1,NP_001019383.1,NP_001019382.1,NP_001019381.1,NP_005970.1"	ENSG00000189171	"ENST00000392622,ENST00000392623,ENST00000440685,ENST00000368699,ENST00000339556"	"ENSP00000376398,ENSP00000376399,ENSP00000392767,ENSP00000357688,ENSP00000344822"
PH_hs_0004638	2.58845e-06	1.17091e-06	572.733	992.357	0.235229	0.224316	0.759429	0.0993129	IRF1	interferon regulatory factor 1	1	3659	NM_002198.2	196049386	NP_002189.1	ENSG00000125347	ENST00000405885	ENSP00000384406
PH_hs_0000965	1.92764e-05	4.93322e-06	245.324	422.059	0.260461	0.23961	0.758988	0.126822	C9orf156	chromosome 9 open reading frame 156	1	51531	NM_016481.3	118600978	NP_057565.3	ENSG00000136932	"ENST00000375118,ENST00000375119"	"ENSP00000364259,ENSP00000364260"
PH_hs_0043580	2.97604e-06	1.2532e-06	531.69	921.542	0.236756	0.224975	0.758403	0.101052	ELF3	"E74-like factor 3 (ets domain transcription factor, epithelial-specific )"	1	1999	"NM_001114309.1,NM_004433.4"	166851839;167235022	"NP_001107781.1,NP_004424.3"	ENSG00000163435	ENST00000367284	ENSP00000356253
PH_hs_0043859	2.5563e-06	1.13212e-06	576.464	998.023	0.235093	0.223991	0.758391	0.0993211	WBP1L	WW domain binding protein 1-like	1	54838	"NM_017787.4,NM_001083913.1"	144953879;144953881	"NP_060257.4,NP_001077382.1"	ENSG00000166272	"ENST00000448841,ENST00000369889"	"ENSP00000414721,ENSP00000358905"
PH_hs_0009220	3.90572e-06	1.51406e-06	464.529	803.517	0.239817	0.22684	0.758194	0.104411	DOM3Z	dom-3 homolog Z (C. elegans)	1	1797	NM_005510.3	47132604	NP_005501.2	ENSG00000234798|ENSG00000204348|ENSG00000236765|ENSG00000225682|ENSG00000206346|ENSG00000224313	"ENST00000427627,ENST00000446967,ENST00000419797|ENST00000495340,ENST00000375349,ENST00000337523,ENST00000375356|ENST00000414092,ENST00000432110,ENST00000458308|ENST00000453742,ENST00000426498,ENST00000427690|ENST00000383330,ENST00000399937,ENST00000399936|ENST00000454430,ENST00000439989,ENST00000443250"	"ENSP00000413860,ENSP00000391349,ENSP00000391532|ENSP00000419588,ENSP00000364498,ENSP00000337759,ENSP00000364505|ENSP00000391123,ENSP00000401315,ENSP00000400173|ENSP00000410404,ENSP00000394167,ENSP00000406143|ENSP00000372820,ENSP00000382819,ENSP00000382818|ENSP00000411380,ENSP00000395262,ENSP00000415675"
PH_hs_0001245	3.26249e-07	3.06628e-07	13018.9	22594.8	0.215488	0.212371	0.757887	0.0795989	TAX1BP3|P2RX5-TAX1BP3	Tax1 (human T-cell leukemia virus type I) binding protein 3|P2RX5-TAX1BP3 readthrough	4	30851|100533970	"NM_001204698.1,NM_014604.3|NR_037928.1"	325296953;325296950|325296996	"NP_001191627.1,NP_055419.1|-"	ENSG00000213977	ENST00000225525	ENSP00000225525
PH_hs_0003180	3.71309e-05	8.36857e-06	196.819	338.025	0.27057	0.246044	0.757437	0.139117	SMIM13	small integral membrane protein 13	1	221710	NM_001135575.1	207440660	NP_001129047.1	ENSG00000224531	ENST00000376935	ENSP00000452219
PH_hs_0044375	5.9208e-05	1.2271e-05	169.768	291.759	0.2785	0.251031	0.756072	0.148863	TTC39A	tetratricopeptide repeat domain 39A	1	22996	"NM_001144832.1,NM_001080494.2"	221307587;221307586	"NP_001138304.1,NP_001073963.1"	ENSG00000085831	"ENST00000413473,ENST00000447632,ENST00000530004"	"ENSP00000406144,ENSP00000393952,ENSP00000431228"
PH_hs_0033026	3.11332e-05	4.06037e-07	2483.09	4278.18	0.267742	0.21472	0.755642	0.104249	previous version conserved probe	NA	7	NA	NA	NA	NA	NA	NA	NA
PH_hs_0035847	2.96951e-05	7.0037e-06	211.743	363.518	0.266997	0.243821	0.755422	0.136019	PLAC8	placenta-specific 8	1	51316	"NM_001130715.1,NM_001130716.1,NM_016619.2"	195222736;195222739;195222735	"NP_001124187.1,NP_001124188.1,NP_057703.1"	ENSG00000145287	"ENST00000505406,ENST00000509973,ENST00000411416,ENST00000311507"	"ENSP00000422526,ENSP00000423459,ENSP00000412230,ENSP00000309509"
PH_hs_0016735	1.96569e-06	9.54789e-07	670.676	1155.7	0.232299	0.22237	0.754869	0.0978594	MTMR1	myotubularin related protein 1	1	8776	NM_003828.2	88999580	NP_003819.1	ENSG00000269759|ENSG00000063601	"ENST00000599523,ENST00000600600,ENST00000602010,ENST00000600555,ENST00000594143,ENST00000596801|ENST00000538506,ENST00000544228,ENST00000488357,ENST00000445323,ENST00000370390,ENST00000485376"	"ENSP00000472319,ENSP00000470253,ENSP00000471922,ENSP00000469359,ENSP00000472612,ENSP00000470456|ENSP00000443444,ENSP00000440534,ENSP00000434514,ENSP00000414178,ENSP00000359417,ENSP00000434105"
PH_hs_0001097	0.00776024	0.00690223	310.619	531.586	0.442997	0.430122	0.753403	0.391134	NINJ1	ninjurin 1	1	4814	NM_004148.3	148922910	NP_004139.2	ENSG00000131669	ENST00000375446	ENSP00000364595
PH_hs_0049631	1.4133e-06	7.70993e-07	832.981	1430.47	0.228923	0.220382	0.753026	0.0950921	MT1IP|MT1X|MT1E|MT1A|MT2A|MT1B|MT1L|MT1H	"metallothionein 1I, pseudogene|metallothionein 1X|metallothionein 1E|metallothionein 1A|metallothionein 2A|metallothionein 1B|metallothionein 1L (gene/pseudogene)|metallothionein 1H"	4	644314|4501|4493|4489|4502|4490|4500|4496	NR_003669.1|NM_005952.3|NM_175617.3|NM_005946.2|NM_005953.3|NM_005947.2|NR_001447.2|NM_005951.2	153791573|194239656|83367074|71274112|205277384|142388655|161484604|124244058	-|NP_005943.1|NP_783316.2|NP_005937.2|NP_005944.1|NP_005938.1|-|NP_005942.1	ENSG00000187193|ENSG00000169715|ENSG00000125144|ENSG00000169688|ENSG00000205362|ENSG00000125148|ENSG00000205358	"ENST00000394485|ENST00000330439,ENST00000568293,ENST00000306061|ENST00000568675,ENST00000379811,ENST00000569500,ENST00000444837|ENST00000562399,ENST00000334346|ENST00000290705|ENST00000561491,ENST00000245185|ENST00000569155,ENST00000332374"	"ENSP00000377995|ENSP00000328137,ENSP00000457516,ENSP00000307706|ENSP00000456835,ENSP00000369139,ENSP00000456675,ENSP00000391397|ENSP00000456056,ENSP00000334998|ENSP00000290705|ENSP00000456804,ENSP00000245185|ENSP00000457114,ENSP00000330587"
PH_hs_0047247	5.24495e-06	1.88397e-06	405.764	696.822	0.243271	0.229053	0.753008	0.110458	AJUBA	ajuba LIM protein	1	84962	"NM_198086.1,NM_032876.4"	37675279;37675278	"NP_932352.1,NP_116265.1"	ENSG00000129474	ENST00000262713	ENSP00000262713
PH_hs_0045124	6.98617e-06	2.32846e-06	359.124	614.676	0.246773	0.23126	0.752878	0.114433	ERAP1	endoplasmic reticulum aminopeptidase 1	1	51752	"NM_001198541.1,NM_001040458.1"	309747090;94818890	"NP_001185470.1,NP_001035548.1"	ENSG00000164307	ENST00000443439	ENSP00000406304
PH_hs_0004256	2.42754e-06	1.09938e-06	593.254	1022.57	0.234536	0.223709	0.752521	0.101176	TJP1	tight junction protein 1	1	7082	"NM_175610.2,NM_003257.3"	116875764;116875766	"NP_783297.2,NP_003248.3"	ENSG00000104067	"ENST00000356107,ENST00000400011,ENST00000346128"	"ENSP00000348416,ENSP00000382890,ENSP00000281537"
PH_hs_0033148	3.40818e-06	1.38299e-06	496.244	856.392	0.238269	0.225941	0.752378	0.105214	RHOB	ras homolog family member B	1	388	NM_004040.2	42716309	NP_004031.1	ENSG00000143878	ENST00000272233	ENSP00000272233
PH_hs_0048561	4.14806e-06	1.59126e-06	451.47	777.079	0.240511	0.227338	0.752209	0.107753	NIPAL3	NIPA-like domain containing 3	1	57185	NM_020448.4	210032474	NP_065181.1	ENSG00000001461	ENST00000003912	ENSP00000003912
PH_hs_0043140	1.12425e-06	8.20217e-07	991.556	1698.62	0.226664	0.220952	0.751558	0.0954195	MICALL1	MICAL-like 1	1	85377	NM_033386.3	336088616	NP_203744.1	ENSG00000100139	"ENST00000402631,ENST00000215957"	"ENSP00000384608,ENSP00000215957"
PH_hs_0060074	6.58625e-05	1.35414e-05	164.171	281.372	0.280406	0.252363	0.751518	0.153476	FAM229A	"family with sequence similarity 229, member A"	1	100128071	NM_001167676.1	266455837	NP_001161148.1	ENSG00000225828	"ENST00000428500,ENST00000432622"	"ENSP00000454338,ENSP00000455971"
PH_hs_0047816	6.77154e-06	2.44433e-06	363.788	622.23	0.246384	0.231774	0.751402	0.1155	FMOD	fibromodulin	1	2331	NM_002023.3	71040110	NP_002014.2	ENSG00000122176	ENST00000354955	ENSP00000347041
PH_hs_0036173	0.000655551	0.000471362	613.776	1056.56	0.333605	0.32025	0.751355	0.252028	previous version conserved probe	NA	7	NA	NA	NA	NA	NA	NA	NA
PH_hs_0043112	4.14631e-06	1.59343e-06	451.47	776.135	0.240506	0.227352	0.750469	0.108507	C10orf35	chromosome 10 open reading frame 35	1	219738	NM_145306.2	149588739	NP_660349.1	ENSG00000171224	ENST00000373279	ENSP00000362376
PH_hs_0048253	3.8546e-06	1.50378e-06	469.193	807.294	0.239666	0.226772	0.750232	0.107616	PLEKHM2	"pleckstrin homology domain containing, family M (with RUN domain) member 2"	1	23207	NM_015164.2	221139727	NP_055979.2	ENSG00000116786	"ENST00000375793,ENST00000375799"	"ENSP00000364950,ENSP00000364956"
PH_hs_0020027	5.80804e-07	4.3909e-07	2026.02	3471.83	0.220493	0.215388	0.750002	0.0875781	HSPA2	heat shock 70kDa protein 2	1	3306	NM_021979.3	147901657	NP_068814.2	ENSG00000126803	"ENST00000247207,ENST00000394709"	"ENSP00000247207,ENSP00000378199"
PH_hs_0032960	6.66976e-07	4.7917e-07	1675.29	2861.88	0.221745	0.216141	0.749374	0.0891131	LOC101060373|NOMO1|NOMO2|NOMO3	nodal modulator 1-like|NODAL modulator 1|NODAL modulator 2|NODAL modulator 3	4	101060373|23420|283820|408050	XM_003960648.1|NM_014287.3|NM_173614.2|NM_001004067.3	410173206|51944952|51944972|319996644	XP_003960697.1|NP_055102.3|NP_775885.1|NP_001004067.1	ENSG00000185164|ENSG00000103226|ENSG00000103512	ENST00000330537|ENST00000399336|ENST00000287667	ENSP00000331851|ENSP00000382274|ENSP00000287667
PH_hs_0047721	1.74649e-05	4.6513e-06	253.719	433.389	0.259032	0.238923	0.749117	0.129995	PTBP3	polypyrimidine tract binding protein 3	1	9991	"NM_001244898.1,NM_001244896.1,NM_001244897.1,NM_001163790.2,NM_001163788.2,NM_005156.6"	349732191;349732185;349732189;349732181;349732180;349732177	"NP_001231827.1,NP_001231825.1,NP_001231826.1,NP_001157262.1,NP_001157260.1,NP_005147.3"	ENSG00000119314	"ENST00000458258,ENST00000334318,ENST00000374257"	"ENSP00000414921,ENSP00000334499,ENSP00000363375"
PH_hs_0042493	1.29388e-05	3.69983e-06	282.635	482.488	0.254826	0.236307	0.749109	0.125218	FOXH1	forkhead box H1	1	8928	NM_003923.2	208973255	NP_003914.1	ENSG00000160973	ENST00000377317	ENSP00000366534
PH_hs_0031318	3.36846e-07	3.15767e-07	9252.34	15699.3	0.215757	0.212613	0.749007	0.0831775	VCL	vinculin	1	7414	"NM_003373.3,NM_014000.2"	50593538;50593530	"NP_003364.1,NP_054706.1"	ENSG00000035403	"ENST00000211998,ENST00000436396,ENST00000372755"	"ENSP00000211998,ENSP00000415489,ENSP00000361841"
PH_hs_0021933	5.47125e-06	1.95239e-06	398.301	681.715	0.243778	0.229421	0.748911	0.112854	ERBB2	"v-erb-b2 erythroblastic leukemia viral oncogene homolog 2, neuro/glioblastoma derived oncogene homolog (avian)"	1	2064	"NM_001005862.1,NM_004448.2"	54792097;54792095	"NP_001005862.1,NP_004439.2"	ENSG00000141736	"ENST00000540147,ENST00000406381,ENST00000541774,ENST00000578373,ENST00000269571,ENST00000584601"	"ENSP00000443562,ENSP00000385185,ENSP00000446466,ENSP00000463427,ENSP00000269571,ENSP00000462438"
PH_hs_0014645	5.51341e-07	4.25312e-07	2196.72	3761.7	0.220027	0.215115	0.7477	0.087983	PSENEN	presenilin enhancer 2 homolog (C. elegans)	1	55851	NM_172341.1	28144919	NP_758844.1	ENSG00000205155	"ENST00000222266,ENST00000591949,ENST00000587708"	"ENSP00000222266,ENSP00000468593,ENSP00000468411"
PH_hs_0048455	1.90186e-05	4.9824e-06	246.257	420.17	0.260264	0.239726	0.747288	0.132303	CLDN12	claudin 12	1	9069	"NM_012129.4,NM_001185073.2,NM_001185072.2"	313851094;313760614;313760613	"NP_036261.1,NP_001172002.1,NP_001172001.1"	ENSG00000157224	"ENST00000535571,ENST00000394605,ENST00000287916"	"ENSP00000443476,ENSP00000378103,ENSP00000287916"
PH_hs_0020114	1.10522e-06	6.60956e-07	1005.55	1716.56	0.226498	0.218983	0.746808	0.0950788	SMOX	spermine oxidase	1	54498	"NM_001270691.1,NM_175842.2,NM_175841.2,NM_175840.2,NM_175839.2"	397739046;397739045;397739044;397739043;397739042	"NP_001257620.1,NP_787036.1,NP_787035.1,NP_787034.1,NP_787033.1"	ENSG00000088826	"ENST00000457205,ENST00000379460,ENST00000346595,ENST00000278795,ENST00000305958,ENST00000339123"	"ENSP00000407269,ENSP00000368773,ENSP00000341775,ENSP00000278795,ENSP00000307252,ENSP00000344595"
PH_hs_0048018	1.57752e-05	4.31694e-06	263.047	448.496	0.257583	0.238061	0.746796	0.129474	SMURF1	SMAD specific E3 ubiquitin protein ligase 1	1	57154	"NM_001199847.1,NM_181349.2,NM_020429.2"	315434203;315434202;315434201	"NP_001186776.1,NP_851994.1,NP_065162.1"	ENSG00000198742	"ENST00000361125,ENST00000361368"	"ENSP00000354621,ENSP00000355326"
PH_hs_0030685	5.43735e-06	1.77537e-06	422.554	723.259	0.243703	0.228446	0.746737	0.112674	RHOF	ras homolog family member F (in filopodia)	1	54509	NM_019034.2	38016956	NP_061907.2	ENSG00000139725	ENST00000267205	ENSP00000267205
PH_hs_0035291	6.53614e-07	4.7341e-07	1720.06	2933.64	0.22156	0.216037	0.746522	0.0900302	CHTF8	"CTF8, chromosome transmission fidelity factor 8 homolog (S. cerevisiae)"	1	54921	"NM_001040146.3,NM_001039690.3,NR_033227.1"	342672032;283806530;283806532	"NP_001035236.1,NP_001034779.1,-"	ENSG00000168802	"ENST00000306585,ENST00000519534,ENST00000518041,ENST00000523421,ENST00000448552"	"ENSP00000305687,ENSP00000462519,ENSP00000430079,ENSP00000430899,ENSP00000408367"
PH_hs_0046249	5.61578e-05	0.171391	172.566	294.591	0.277567	1.11639	0.746457	0.704567	DNAH14	"dynein, axonemal, heavy chain 14"	1	127602	NM_144989.2	149944492	NP_659426.2	ENSG00000185842	"ENST00000366850,ENST00000433124,ENST00000366848"	"ENSP00000355815,ENSP00000409971,ENSP00000355813"
PH_hs_0010047	1.03041e-05	3.13341e-06	307.821	524.033	0.251762	0.234459	0.745876	0.12329	BARX2	BARX homeobox 2	1	8538	NM_003658.4	153218592	NP_003649.2	ENSG00000043039	"ENST00000531946,ENST00000526127,ENST00000281437"	"ENSP00000450418,ENSP00000451113,ENSP00000281437"
PH_hs_0029691	4.0609e-05	9.18462e-06	191.222	325.75	0.272041	0.24723	0.744961	0.147192	previous version conserved probe	NA	7	NA	NA	NA	NA	NA	NA	NA
PH_hs_0027396	4.51933e-07	3.76554e-07	3207.86	5492.43	0.218274	0.214082	0.744823	0.0872899	NUDT4|NUDT4P1	nudix (nucleoside diphosphate linked moiety X)-type motif 4|nudix (nucleoside diphosphate linked moiety X)-type motif 4 pseudogene 1	4	11163|440672	"NM_019094.4,NM_199040.2|NR_002212.3"	98985815;98985816|219803377	"NP_061967.3,NP_950241.1|-"	ENSG00000173598	"ENST00000549992,ENST00000415493,ENST00000337179"	"ENSP00000449552,ENSP00000406612,ENSP00000338352"
PH_hs_0044250	3.62505e-07	3.30401e-07	6323.38	10655.3	0.216378	0.212988	0.744094	0.0856555	TGIF1	TGFB-induced factor homeobox 1	1	7050	"NM_170695.2,NM_003244.2,NM_173211.1,NM_173210.1,NM_173209.1,NM_174886.1,NM_173208.1,NM_173207.1"	28178842;28178841;28178854;28178852;28178850;28178856;28178848;28178844	"NP_733796.2,NP_003235.1,NP_775303.1,NP_775302.1,NP_775301.1,NP_777480.1,NP_775300.1,NP_775299.1"	ENSG00000177426	"ENST00000400167,ENST00000401449,ENST00000472042,ENST00000330513,ENST00000407501,ENST00000343820,ENST00000405385"	"ENSP00000383031,ENSP00000385206,ENSP00000449501,ENSP00000327959,ENSP00000384133,ENSP00000339631,ENSP00000384970"
PH_hs_0062174	3.14437e-06	1.3189e-06	516.766	886.607	0.237367	0.225475	0.74313	0.108252	NBL1|C1orf151-NBL1	"neuroblastoma, suppression of tumorigenicity 1|C1orf151-NBL1 readthrough"	4	4681|100532736	"NM_001204085.1,NM_182744.3,NM_001204086.2,NM_001204084.2,NM_005380.6|NM_001204089.1,NM_001204088.1"	323276676;323276671;323462168;323462167;323462166|323276687;323276685	"NP_001191014.1,NP_877421.2,NP_001191015.1,NP_001191013.1,NP_005371.2|NP_001191018.1,NP_001191017.1"	ENSG00000158747	"ENST00000548815,ENST00000375136"	"ENSP00000449007,ENSP00000364278"
PH_hs_0024401	4.81221e-06	1.79046e-06	421.621	719.483	0.242248	0.228532	0.742492	0.114033	ASAP1	"ArfGAP with SH3 domain, ankyrin repeat and PH domain 1"	1	50807	"NM_001247996.1,NM_018482.3"	351542237;351542236	"NP_001234925.1,NP_060952.2"	ENSG00000153317	"ENST00000357668,ENST00000524124"	"ENSP00000350297,ENSP00000429391"
PH_hs_0039656	2.57664e-05	6.41176e-06	222.004	377.681	0.264798	0.242739	0.74231	0.140137	PVR	poliovirus receptor	1	5817	"NM_001135769.1,NM_001135768.1,NM_006505.3"	209413729;209413727;209413725	"NP_001129241.1,NP_001129240.1,NP_006496.3"	ENSG00000073008	ENST00000344956	ENSP00000340870
PH_hs_0014130	3.2787e-06	1.35008e-06	508.371	871.499	0.237834	0.225704	0.741939	0.109221	ELOVL7	ELOVL fatty acid elongase 7	1	79993	"NM_001104558.1,NM_024930.2"	157388948;157388946	"NP_001098028.1,NP_079206.2"	ENSG00000164181	"ENST00000425382,ENST00000438340,ENST00000505959,ENST00000508821"	"ENSP00000402634,ENSP00000411255,ENSP00000421043,ENSP00000424123"
PH_hs_0003310	2.76324e-05	1.11206e-05	348.863	592.015	0.265875	0.249721	0.74171	0.149005	CUEDC1	CUE domain containing 1	1	404093	"NM_001271875.1,NR_073495.1"	428755337;429237722	"NP_001258804.1,-"	ENSG00000180891	"ENST00000360238,ENST00000585294,ENST00000581898,ENST00000407144"	"ENSP00000353373,ENSP00000462177,ENSP00000462045,ENSP00000384712"
PH_hs_0018074	1.09299e-06	6.57812e-07	1014.88	1726	0.22639	0.21894	0.741628	0.0970805	RAPGEF2	Rap guanine nucleotide exchange factor (GEF) 2	1	9693	NM_014247.2	151301091	NP_055062.1	ENSG00000109756	ENST00000264431	ENSP00000264431
PH_hs_0004630	4.3079e-07	3.66421e-07	3595.91	6115.6	0.217858	0.213853	0.740841	0.0884122	GADD45A	"growth arrest and DNA-damage-inducible, alpha"	1	1647	"NM_001199742.1,NM_001924.3,NM_001199741.1"	315075324;315075321;315075322	"NP_001186671.1,NP_001915.1,NP_001186670.1"	ENSG00000116717	"ENST00000370986,ENST00000370985"	"ENSP00000360025,ENSP00000360024"
PH_hs_0001640	3.79934e-05	8.79078e-06	195.886	332.359	0.270945	0.246669	0.73942	0.148835	ALDH8A1	"aldehyde dehydrogenase 8 family, member A1"	1	64577	"NM_170771.2,NM_022568.3,NM_001193480.1"	301500700;301500699;301500697	"NP_739577.1,NP_072090.1,NP_001180409.1"	ENSG00000118514	"ENST00000367845,ENST00000265605"	"ENSP00000356819,ENSP00000265605"
PH_hs_0046163	2.19379e-06	1.03861e-06	628.7	1072.61	0.233455	0.223166	0.738677	0.105938	ZNF655	zinc finger protein 655	1	79027	"NM_024061.3,NM_001085366.1,NM_001009958.1,NM_001085367.1"	58331257;145701016;58331261;145701018	"NP_076966.1,NP_001078835.1,NP_001009958.1,NP_001078836.1"	ENSG00000197343	"ENST00000357864,ENST00000440391,ENST00000423973,ENST00000416144,ENST00000320583"	"ENSP00000350530,ENSP00000396396,ENSP00000395799,ENSP00000414007,ENSP00000322363"
PH_hs_0004594	2.17654e-05	5.62195e-06	235.063	398.454	0.262251	0.241155	0.73764	0.13947	TESK1	testis-specific kinase 1	1	7016	NM_006285.2	66932998	NP_006276.2	ENSG00000107140	ENST00000336395	ENSP00000338127
PH_hs_0035883	4.6325e-07	3.82961e-07	3034.37	5165.73	0.21849	0.214224	0.736982	0.0905782	SLC35D2	"solute carrier family 35, member D2"	1	11046	NM_007001.2	223029425	NP_008932.2	ENSG00000130958	"ENST00000375259,ENST00000253270"	"ENSP00000364408,ENSP00000253270"
PH_hs_0032094	3.14443e-06	1.32655e-06	516.766	882.83	0.237367	0.225531	0.736824	0.111066	FKRP	fukutin related protein	1	79147	"NM_001039885.2,NM_024301.4"	209574324;209574323	"NP_001034974.1,NP_077277.1"	ENSG00000181027	ENST00000318584	ENSP00000326570
PH_hs_0005443	7.2157e-06	2.43381e-06	354.46	599.569	0.247177	0.231728	0.736475	0.122521	CCDC88B	coiled-coil domain containing 88B	1	283234	NM_032251.5	262118215	NP_115627.6	ENSG00000168071	"ENST00000359902,ENST00000356786"	"ENSP00000352974,ENSP00000349238"
PH_hs_0019446	3.08975e-06	1.31138e-06	521.43	890.383	0.237172	0.225419	0.736213	0.111124	NDUFC2	"NADH dehydrogenase (ubiquinone) 1, subcomplex unknown, 2, 14.5kDa"	1	4718	"NM_001204055.1,NM_004549.5,NM_001204054.1"	323098336;323276604;323276602	"NP_001190984.1,NP_004540.1,NP_001190983.1"	ENSG00000151366	"ENST00000527806,ENST00000281031"	"ENSP00000432739,ENSP00000281031"
PH_hs_0026608	8.81434e-05	1.78375e-05	150.179	254.935	0.285821	0.256201	0.735945	0.168362	MXD4	MAX dimerization protein 4	1	10608	NM_006454.2	10947033	NP_006445.1	ENSG00000123933	ENST00000337190	ENSP00000337889
PH_hs_0029013	1.8437e-06	9.28524e-07	697.727	1185.92	0.231632	0.222107	0.735469	0.10536	ETAA1	Ewing tumor-associated antigen 1	1	54465	NM_019002.3	89242129	NP_061875.2	ENSG00000143971	ENST00000272342	ENSP00000272342
PH_hs_0045235	4.52888e-05	1.02566e-05	184.692	312.531	0.273864	0.248659	0.734543	0.154942	FLJ45513	uncharacterized LOC729220	1	729220	NM_001242791.1	338753415	NP_001229720.1	NA	NA	NA
PH_hs_0038049	2.33591e-05	5.98128e-06	229.466	388.067	0.263309	0.241898	0.734169	0.142522	KIF5C	kinesin family member 5C	1	3800	NM_004522.2	352962138	NP_004513.1	ENSG00000262907|ENSG00000168280	"ENST00000574197,ENST00000575453,ENST00000576072|ENST00000397413,ENST00000414838,ENST00000435030"	"ENSP00000460677,ENSP00000458334,ENSP00000461857|ENSP00000380560,ENSP00000410115,ENSP00000393379"
PH_hs_0012959	1.4001e-06	7.75696e-07	838.578	1421.03	0.228829	0.220438	0.73384	0.103001	GOLGA5	golgin A5	1	9950	NM_005113.2	30260187	NP_005104.2	ENSG00000066455	"ENST00000355976,ENST00000554700,ENST00000163416"	"ENSP00000348252,ENSP00000452601,ENSP00000163416"
PH_hs_0031073	2.2609e-06	1.06713e-06	617.507	1049.95	0.233775	0.223425	0.733269	0.108711	BCAS2	breast carcinoma amplified sequence 2	1	10286	NM_005872.2	49472833	NP_005863.1	ENSG00000116752	ENST00000369541	ENSP00000358554
PH_hs_0001104	2.4521e-05	6.22488e-06	225.735	381.458	0.264043	0.24238	0.732927	0.144034	FBLN5	fibulin 5	1	10516	NM_006329.3	186928842	NP_006320.2	ENSG00000140092	ENST00000267620	ENSP00000267620
PH_hs_0004706	5.01902e-07	4.03754e-07	2583.83	4381.1	0.219194	0.214672	0.732335	0.0932119	STX3	syntaxin 3	1	6809	"NM_001178040.1,NM_004177.4"	295842491;295842490	"NP_001171511.1,NP_004168.1"	ENSG00000166900	"ENST00000300150,ENST00000337979"	"ENSP00000300150,ENSP00000338562"
PH_hs_0048959	2.58779e-06	1.16491e-06	574.599	975.362	0.235226	0.224266	0.72918	0.112104	KLF11	Kruppel-like factor 11	1	8462	"NM_001177718.1,NM_001177716.1,NM_003597.4"	295148162;295148160;40548370	"NP_001171189.1,NP_001171187.1,NP_003588.1"	ENSG00000172059	"ENST00000535335,ENST00000540845,ENST00000305883"	"ENSP00000442722,ENSP00000444690,ENSP00000307023"
PH_hs_0001098	2.32206e-06	1.0894e-06	608.179	1030.13	0.23406	0.223622	0.727248	0.111728	DIRC2	disrupted in renal carcinoma 2	1	84925	NM_032839.2	182636719	NP_116228.1	ENSG00000138463	ENST00000477647	ENSP00000418554
PH_hs_0025763	8.57099e-07	5.63915e-07	1277.92	2145.23	0.224068	0.217566	0.72716	0.100608	STK40	serine/threonine kinase 40	1	83931	NM_032017.1	31543197	NP_114406.1	ENSG00000196182	"ENST00000373132,ENST00000373130,ENST00000373129,ENST00000359297"	"ENSP00000362224,ENSP00000362222,ENSP00000362221,ENSP00000352245"
PH_hs_0028869	7.00741e-07	4.9846e-07	1576.41	2649.43	0.222197	0.216484	0.727154	0.0986072	FLRT3	fibronectin leucine rich transmembrane protein 3	1	23767	"NM_013281.3,NM_198391.2"	301129219;301129216	"NP_037413.1,NP_938205.1"	ENSG00000125848	ENST00000341420	ENSP00000339912
PH_hs_0024140	4.90704e-05	1.10842e-05	180.028	303.089	0.275228	0.249677	0.726607	0.160908	MYO7A	myosin VIIA	1	4647	"NM_001127180.1,NM_000260.3"	189083801;189083797	"NP_001120652.1,NP_000251.3"	ENSG00000261910|ENSG00000137474	"ENST00000574198,ENST00000575980,ENST00000571155|ENST00000458169,ENST00000458637,ENST00000409709"	"ENSP00000460123,ENSP00000459105,ENSP00000459665|ENSP00000417017,ENSP00000392185,ENSP00000386331"
PH_hs_0000315	7.66366e-07	5.28525e-07	1422.5	2386	0.223023	0.216996	0.726372	0.0998597	JUP	junction plakoglobin	1	3728	"NM_002230.2,NM_021991.2"	213972609;213972606	"NP_002221.1,NP_068831.1"	ENSG00000173801|ENSG00000261577	"ENST00000393931,ENST00000310706,ENST00000393930|ENST00000565780,ENST00000562805,ENST00000565220"	"ENSP00000377508,ENSP00000311113,ENSP00000377507|ENSP00000457186,ENSP00000456867,ENSP00000454630"
PH_hs_0006896	2.96977e-05	7.35305e-06	211.743	355.965	0.266999	0.244423	0.725673	0.151464	HIST1H1T	"histone cluster 1, H1t"	1	3010	NM_005323.3	20544167	NP_005314.2	ENSG00000187475	ENST00000338379	ENSP00000341214
PH_hs_0001766	6.31686e-07	4.6674e-07	1798.42	3022.39	0.22125	0.215914	0.724406	0.0987257	DUSP16	dual specificity phosphatase 16	1	80824	NM_030640.2	295849296	NP_085143.1	NA	NA	NA
PH_hs_0030115	1.03871e-05	1.32711e-05	306.888	514.591	0.251868	0.252089	0.724392	0.154526	CORO1A	"coronin, actin binding protein, 1A"	1	11151	"NM_001193333.2,NM_007074.3"	306482594;306482593	"NP_001180262.1,NP_009005.1"	ENSG00000102879	"ENST00000565497,ENST00000570045,ENST00000219150"	"ENSP00000456457,ENSP00000455552,ENSP00000219150"
PH_hs_0009278	5.12293e-07	4.08803e-07	2488.68	4194.15	0.219375	0.214778	0.723833	0.0969003	MPPE1	metallophosphoesterase 1	1	65258	"NM_001242904.1,NM_023075.5,NR_040243.1,NR_040241.1,NR_040242.1"	339275986;339276099;339275994;339275988;339275989	"NP_001229833.1,NP_075563.3,-"	ENSG00000154889	"ENST00000344987,ENST00000309976,ENST00000317251,ENST00000496196,ENST00000317235"	"ENSP00000339423,ENSP00000311200,ENSP00000312935,ENSP00000433950,ENSP00000327257"
PH_hs_0024936	3.46061e-06	1.4516e-06	492.513	832.787	0.238441	0.226421	0.723474	0.118597	COL18A1	"collagen, type XVIII, alpha 1"	1	80781	"NM_130445.2,NM_030582.3"	110611232;110611234	"NP_569712.2,NP_085059.2"	ENSG00000182871	"ENST00000359759,ENST00000342220,ENST00000355480,ENST00000400337"	"ENSP00000352798,ENSP00000339118,ENSP00000347665,ENSP00000383191"
PH_hs_0043861	3.89956e-07	3.46344e-07	4796.41	7976.63	0.217	0.213381	0.723319	0.0945564	ILK	integrin-linked kinase	1	3611	"NM_001014795.1,NM_001014794.1,NM_004517.2"	62420874;62420872;62420871	"NP_001014795.1,NP_001014794.1,NP_004508.1"	ENSG00000166333	"ENST00000537806,ENST00000396751,ENST00000528995,ENST00000420936,ENST00000527327,ENST00000532063,ENST00000299421"	"ENSP00000439606,ENSP00000379975,ENSP00000435323,ENSP00000403487,ENSP00000432796,ENSP00000434492,ENSP00000299421"
PH_hs_0042621	9.78585e-07	6.18791e-07	1116.55	1872.35	0.225325	0.218391	0.723241	0.10376	OR11H6	"olfactory receptor, family 11, subfamily H, member 6"	1	122748	NM_001004480.1	52218859	NP_001004480.1	ENSG00000176219	ENST00000315519	ENSP00000319071
PH_hs_0031397	4.45595e-05	1.03055e-05	185.625	311.587	0.273591	0.248721	0.722716	0.161104	NRL	neural retina leucine zipper	1	4901	NM_006177.3	124494252	NP_006168.1	ENSG00000129535	"ENST00000561028,ENST00000397002"	"ENSP00000454062,ENSP00000380197"
PH_hs_0024432	1.18242e-06	6.99495e-07	952.379	1599.48	0.227156	0.219495	0.722565	0.1061	PPARG	peroxisome proliferator-activated receptor gamma	1	5468	"NM_138711.3,NM_015869.4,NM_138712.3,NM_005037.5"	116284372;116284371;116284369;116284367	"NP_619725.2,NP_056953.2,NP_619726.2,NP_005028.4"	ENSG00000132170	"ENST00000539812,ENST00000396999,ENST00000397023,ENST00000287820,ENST00000397000,ENST00000397026,ENST00000397012,ENST00000397015,ENST00000309576,ENST00000397010"	"ENSP00000438940,ENSP00000380195,ENSP00000380218,ENSP00000287820,ENSP00000380196,ENSP00000380221,ENSP00000380207,ENSP00000380210,ENSP00000312472,ENSP00000380205"
PH_hs_0061746	1.41939e-05	5.55452e-06	273.307	457.938	0.256103	0.241011	0.722405	0.144165	CSF1	colony stimulating factor 1 (macrophage)	1	1435	"NM_172211.3,NM_000757.5"	384475524;347360911	"NP_757350.1,NP_000748.3"	ENSG00000184371	ENST00000329608	ENSP00000327513
PH_hs_0025462	1.50211e-05	4.31685e-06	267.711	448.496	0.256893	0.238061	0.722037	0.141224	JAK1	Janus kinase 1	1	3716	NM_002227.2	102469033	NP_002218.2	NA	NA	NA
PH_hs_0010380	1.22257e-05	2.92664e-06	324.611	542.917	0.254053	0.233712	0.721211	0.135226	previous version conserved probe	NA	7	NA	NA	NA	NA	NA	NA	NA
PH_hs_0032922	7.71729e-05	0.0716355	161.373	270.986	0.283314	0.723565	0.721096	0.575107	SMAD7	SMAD family member 7	1	4092	"NM_001190822.1,NM_001190821.1,NM_005904.3,NM_001190823.1"	299890806;299890804;299890803;299890810	"NP_001177751.1,NP_001177750.1,NP_005895.1,NP_001177752.1"	ENSG00000101665	ENST00000262158	ENSP00000262158
PH_hs_0005236	9.83186e-06	3.13351e-06	313.417	524.033	0.251144	0.234459	0.720492	0.135136	USP40	ubiquitin specific peptidase 40	1	55230	NM_018218.2	116063563	NP_060688.1	ENSG00000085982	"ENST00000450966,ENST00000251722"	"ENSP00000415434,ENSP00000251722"
PH_hs_0048104	0.000399061	1.39194e-05	166.037	278.54	0.319687	0.252739	0.720072	0.189579	CTNND2	"catenin (cadherin-associated protein), delta 2"	1	1501	NM_001332.2	36951195	NP_001323.1	ENSG00000169862	"ENST00000359640,ENST00000304623"	"ENSP00000352661,ENSP00000307134"
PH_hs_0004390	4.49052e-07	3.76896e-07	3252.64	5474.49	0.218219	0.21409	0.720065	0.0972205	IER3	immediate early response 3	1	8870	NM_003897.3	119964722	NP_003888.2	ENSG00000237155|ENSG00000206478|ENSG00000235030|ENSG00000230128|ENSG00000137331|ENSG00000227231	"ENST00000416336,ENST00000439190|ENST00000400509,ENST00000383560|ENST00000446599,ENST00000435856|ENST00000436988,ENST00000450236|ENST00000259874,ENST00000376377|ENST00000429592,ENST00000416884"	"ENSP00000411106,ENSP00000397956|ENSP00000383354,ENSP00000373054|ENSP00000394148,ENSP00000412283|ENSP00000412861,ENSP00000398139|ENSP00000259874,ENSP00000365557|ENSP00000398052,ENSP00000406245"
PH_hs_0000323	6.9194e-07	4.95796e-07	1600.67	2676.82	0.222081	0.216438	0.71967	0.101693	MMP14	matrix metallopeptidase 14 (membrane-inserted)	1	4323	NM_004995.2	13027797	NP_004986.1	ENSG00000157227	ENST00000311852	ENSP00000308208
PH_hs_0045809	7.44934e-07	5.48692e-07	1468.21	2451.15	0.22276	0.217325	0.718986	0.103298	previous version conserved probe	NA	7	NA	NA	NA	NA	NA	NA	NA
PH_hs_0012247	4.252e-05	9.98578e-06	188.424	315.364	0.272805	0.24831	0.718649	0.162438	CDKN2B-AS1	CDKN2B antisense RNA 1	1	100048912	"NR_047543.1,NR_047538.1,NR_047537.1,NR_047536.1,NR_047535.1,NR_047534.1,NR_047532.1,NR_003529.3"	383792208;383792203;383792202;383792201;383792200;383792199;383792197;225703128	-	NA	NA	NA
PH_hs_0001453	1.14661e-05	3.52814e-06	295.694	493.818	0.253186	0.235774	0.718361	0.138687	KIF13B	kinesin family member 13B	1	23303	NM_015254.3	156766039	NP_056069.2	ENSG00000197892	ENST00000524189	ENSP00000427900
PH_hs_0060586	4.45558e-05	1.03869e-05	185.625	310.643	0.273589	0.248824	0.718235	0.163634	FAM19A5	"family with sequence similarity 19 (chemokine (C-C motif)-like), member A5"	1	25817	"NM_001082967.1,NM_015381.5"	131887987;131888435	"NP_001076436.1,NP_056196.2"	ENSG00000219438	ENST00000402357	ENSP00000383933
PH_hs_0032829	5.69762e-07	4.37937e-07	2085.72	3494.5	0.220321	0.215366	0.716987	0.100876	TRNP1	TMF1-regulated nuclear protein 1	1	388610	NM_001013642.2	145966864	NP_001013664.1	ENSG00000253368	ENST00000522111	ENSP00000429216
PH_hs_0002604	0.000189731	8.58891e-06	205.214	342.746	0.301649	0.246374	0.716902	0.175156	NDFIP2	Nedd4 family interacting protein 2	1	54602	"NM_001161407.1,NM_019080.2"	239046742;239046737	"NP_001154879.1,NP_061953.2"	ENSG00000102471	ENST00000218652	ENSP00000218652
PH_hs_0047842	6.23798e-05	1.37925e-05	166.969	279.484	0.279429	0.252614	0.716885	0.171574	PTPN21	"protein tyrosine phosphatase, non-receptor type 21"	1	11099	NM_007039.3	150418004	NP_008970.2	ENSG00000070778	"ENST00000328736,ENST00000556564"	"ENSP00000330276,ENSP00000452414"
PH_hs_0026503	5.38245e-07	4.2243e-07	2284.4	3829.69	0.219813	0.215057	0.716869	0.100357	TRIM31	tripartite motif containing 31	1	11074	NM_007028.3	62865603	NP_008959.3	ENSG00000226402|ENSG00000137397|ENSG00000223531|ENSG00000224168|ENSG00000204616|ENSG00000225130|ENSG00000233573	"ENST00000455349,ENST00000550336|ENST00000357569,ENST00000550348|ENST00000449412,ENST00000550119|ENST00000445679,ENST00000550679|ENST00000376734|ENST00000453266,ENST00000546863|ENST00000433864,ENST00000552122"	"ENSP00000411879,ENSP00000446946|ENSP00000350182,ENSP00000447456|ENSP00000398677,ENSP00000448033|ENSP00000409501,ENSP00000449942|ENSP00000365924|ENSP00000391685,ENSP00000447436|ENSP00000390551,ENSP00000446664"
PH_hs_0005673	1.06039e-06	6.54201e-07	1040.99	1738.28	0.226097	0.21889	0.715951	0.107881	KCNJ8	"potassium inwardly-rectifying channel, subfamily J, member 8"	1	3764	NM_004982.3	386781673	NP_004973.1	ENSG00000121361	ENST00000240662	ENSP00000240662
PH_hs_0044610	4.711e-07	3.88653e-07	2928.03	4909.86	0.218637	0.214349	0.715458	0.0996537	C4BPB	"complement component 4 binding protein, beta"	1	725	"NM_001017367.1,NM_001017366.1,NM_001017365.1,NM_001017364.1,NM_000716.3"	62912467;62912465;62912463;62912461;62912460	"NP_001017367.1,NP_001017366.1,NP_001017365.1,NP_001017364.1,NP_000707.1"	ENSG00000123843	"ENST00000391923,ENST00000367076,ENST00000243611,ENST00000367078"	"ENSP00000375790,ENSP00000356043,ENSP00000243611,ENSP00000356045"
PH_hs_0044194	4.83583e-06	1.85148e-06	420.688	704.375	0.242305	0.228875	0.715385	0.127048	KIAA1429	KIAA1429	1	25962	NM_183009.2	319738638	NP_892121.1	ENSG00000164944	ENST00000421249	ENSP00000398390
PH_hs_0032646	2.45264e-05	6.41266e-06	225.735	376.737	0.264046	0.242741	0.715283	0.153559	FHDC1	FH2 domain containing 1	1	85462	NM_033393.2	145309323	NP_203751.2	ENSG00000137460	"ENST00000260008,ENST00000511601"	"ENSP00000260008,ENSP00000427567"
PH_hs_0049130	8.90423e-07	5.84978e-07	1219.16	2029.09	0.224428	0.217891	0.714081	0.106833	QTRTD1	queuine tRNA-ribosyltransferase domain containing 1	1	79691	"NM_001256835.1,NM_001256837.1,NM_001256836.1,NM_024638.3"	378786661;378786665;378786663;378786660	"NP_001243764.1,NP_001243766.1,NP_001243765.1,NP_078914.1"	ENSG00000151576	"ENST00000281273,ENST00000485050"	"ENSP00000281273,ENSP00000420682"
PH_hs_0014595	8.795e-05	1.86148e-05	150.179	251.158	0.285779	0.25681	0.713906	0.181164	GPRC5D	"G protein-coupled receptor, family C, group 5, member D"	1	55507	NM_018654.1	8923704	NP_061124.1	ENSG00000111291	"ENST00000396333,ENST00000228887"	"ENSP00000379624,ENSP00000228887"
PH_hs_0048121	4.74228e-06	1.82952e-06	424.419	710.041	0.242075	0.228753	0.713877	0.127534	FYB	FYN binding protein	1	2533	"NM_001243093.1,NM_001465.4,NM_199335.3"	340545555;340545551;340545554	"NP_001230022.1,NP_001456.3,NP_955367.1"	ENSG00000082074	ENST00000351578	ENSP00000316460
PH_hs_0049593	3.7085e-07	3.36189e-07	5754.38	9481.69	0.216571	0.213133	0.713743	0.0981185	EIF4A2	eukaryotic translation initiation factor 4A2	1	1974	NM_001967.3	83700234	NP_001958.2	ENSG00000156976	"ENST00000356531,ENST00000443963,ENST00000440191,ENST00000425053,ENST00000426808,ENST00000323963"	"ENSP00000348925,ENSP00000402313,ENSP00000398370,ENSP00000413529,ENSP00000392686,ENSP00000326381"
PH_hs_0047904	1.62652e-06	3.43909e-07	5024.01	8285.38	0.230343	0.213322	0.71332	0.104517	TGFBR2	"transforming growth factor, beta receptor II (70/80kDa)"	1	7048	"NM_003242.5,NM_001024847.2"	133908633;133908632	"NP_003233.4,NP_001020018.1"	ENSG00000163513	"ENST00000359013,ENST00000295754"	"ENSP00000351905,ENSP00000295754"
PH_hs_0047267	2.00973e-05	5.50447e-06	241.593	402.23	0.261071	0.240903	0.712406	0.151507	PTGER4	prostaglandin E receptor 4 (subtype EP4)	1	5734	NM_000958.2	38505196	NP_000949.1	ENSG00000171522	ENST00000302472	ENSP00000302846
PH_hs_0023515	4.46972e-07	3.76331e-07	3288.08	5504.7	0.218178	0.214077	0.71231	0.100505	DCTN2	dynactin 2 (p50)	1	10540	"NM_006400.4,NM_001261413.1,NM_001261412.1"	387527976;387527973;387527971	"NP_006391.1,NP_001248342.1,NP_001248341.1"	ENSG00000175203	"ENST00000537439,ENST00000543672,ENST00000434715,ENST00000548249"	"ENSP00000445601,ENSP00000439376,ENSP00000408910,ENSP00000447824"
PH_hs_0023540	4.59e-07	3.82667e-07	3095.93	5179.9	0.21841	0.214218	0.711871	0.100957	ETS2	v-ets erythroblastosis virus E26 oncogene homolog 2 (avian)	1	2114	"NM_001256295.1,NM_005239.5"	372466581;372466583	"NP_001243224.1,NP_005230.1"	NA	NA	NA
PH_hs_0028851	7.65414e-05	1.67109e-05	156.709	261.544	0.283161	0.255277	0.71157	0.179444	ZEB2	zinc finger E-box binding homeobox 2	1	9839	"NM_001171653.1,NM_014795.3"	284413745;284413744	"NP_001165124.1,NP_055610.1"	ENSG00000169554	"ENST00000409487,ENST00000419938,ENST00000303660"	"ENSP00000386854,ENSP00000394777,ENSP00000302501"
PH_hs_0060088	6.58511e-05	1.4604e-05	164.171	273.819	0.280403	0.253399	0.711336	0.176051	CXorf40A	chromosome X open reading frame 40A	1	91966	NM_001171909.1	284813541	NP_001165380.1	ENSG00000268314|ENSG00000197620	"ENST00000598998,ENST00000594483|ENST00000422892,ENST00000514208"	"ENSP00000471109,ENSP00000470597|ENSP00000422312,ENSP00000423708"
PH_hs_0002042	1.63993e-05	4.45777e-06	265.845	441.887	0.258132	0.238431	0.710854	0.148001	C7orf43	chromosome 7 open reading frame 43	1	55262	NM_018275.3	34222158	NP_060745.3	ENSG00000146826	"ENST00000456769,ENST00000448720,ENST00000316937,ENST00000419037,ENST00000457641,ENST00000394035"	"ENSP00000389672,ENSP00000400075,ENSP00000324741,ENSP00000399397,ENSP00000396432,ENSP00000377600"
PH_hs_0029964	5.9782e-06	2.19112e-06	383.377	638.281	0.244851	0.23062	0.710816	0.132532	MYADM	myeloid-associated differentiation marker	1	91663	"NM_001020821.1,NM_001020820.1,NM_001020819.1,NM_001020818.1,NM_138373.3"	66932928;66932926;66932924;66932922;66932921	"NP_001018657.1,NP_001018656.1,NP_001018655.1,NP_001018654.1,NP_612382.1"	ENSG00000179820	"ENST00000391771,ENST00000336967,ENST00000391769,ENST00000391770"	"ENSP00000375651,ENSP00000337222,ENSP00000375649,ENSP00000375650"
PH_hs_0024223	1.77207e-06	9.26574e-07	715.45	1195.36	0.231222	0.222088	0.710693	0.116291	APAF1	apoptotic peptidase activating factor 1	1	317	"NM_001160.2,NM_181869.1,NM_181868.1,NM_181861.1,NM_013229.2"	32483364;32483362;32483360;32483358;32483365	"NP_001151.1,NP_863659.1,NP_863658.1,NP_863651.1,NP_037361.1"	ENSG00000120868	"ENST00000333991,ENST00000339433,ENST00000357310,ENST00000550527,ENST00000359972"	"ENSP00000334558,ENSP00000341830,ENSP00000349862,ENSP00000448449,ENSP00000353059"
PH_hs_0000488	3.96679e-07	3.50455e-07	4538.02	7496.97	0.217147	0.213479	0.710245	0.10027	NCSTN	nicastrin	1	23385	NM_015331.2	62548867	NP_056146.1	ENSG00000162736	"ENST00000392212,ENST00000368063,ENST00000294785"	"ENSP00000376047,ENSP00000357042,ENSP00000294785"
PH_hs_0029003	4.23159e-06	2.42243e-06	15513.2	26112.9	0.240742	0.231679	0.709837	0.132405	RPL37	ribosomal protein L37	1	6167	NM_000997.4	78191800	NP_000988.1	ENSG00000145592	"ENST00000508493,ENST00000509877"	"ENSP00000426449,ENSP00000422823"
PH_hs_0011505	1.48114e-06	8.18368e-07	805.93	1342.66	0.229394	0.220931	0.709105	0.114854	SLC7A7	"solute carrier family 7 (amino acid transporter light chain, y+L system), member 7"	1	9056	"NR_040448.1,NM_001126105.2,NM_001126106.2"	340007411;339895893;339895890	"-,NP_001119577.1,NP_001119578.1"	ENSG00000155465	"ENST00000554517,ENST00000397528,ENST00000397529,ENST00000556287,ENST00000397532,ENST00000555702,ENST00000285850"	"ENSP00000452083,ENSP00000380662,ENSP00000380663,ENSP00000450715,ENSP00000380666,ENSP00000451881,ENSP00000285850"
PH_hs_0020913	1.55117e-06	8.41673e-07	783.544	1305.83	0.229861	0.221191	0.709007	0.115416	NBL1|C1orf151-NBL1	"neuroblastoma, suppression of tumorigenicity 1|C1orf151-NBL1 readthrough"	4	4681|100532736	"NM_001204085.1,NM_182744.3,NM_001204086.2,NM_001204084.2,NM_005380.6|NM_001204089.1,NM_001204088.1"	323276676;323276671;323462168;323462167;323462166|323276687;323276685	"NP_001191014.1,NP_877421.2,NP_001191015.1,NP_001191013.1,NP_005371.2|NP_001191018.1,NP_001191017.1"	ENSG00000158747	"ENST00000548815,ENST00000375136"	"ENSP00000449007,ENSP00000364278"
PH_hs_0048618	1.10808e-05	3.48719e-06	299.426	496.651	0.252728	0.235644	0.708798	0.143213	AMMECR1	"Alport syndrome, mental retardation, midface hypoplasia and elliptocytosis chromosomal region gene 1"	1	9949	"NM_001025580.1,NM_015365.2,NM_001171689.1"	70995234;70995167;284413706	"NP_001020751.1,NP_056180.1,NP_001165160.1"	ENSG00000101935	ENST00000262844	ENSP00000262844
PH_hs_0025733	2.60922e-05	6.81383e-06	221.071	367.295	0.264991	0.243483	0.708736	0.158394	WAPAL	wings apart-like homolog (Drosophila)	1	23063	NM_015045.2	93102362	NP_055860.1	ENSG00000062650	"ENST00000298767,ENST00000342368"	"ENSP00000298767,ENSP00000345162"
PH_hs_0042014	1.3642e-06	1.45779e-06	854.436	1422.91	0.228569	0.226463	0.708576	0.121312	SMIM4	small integral membrane protein 4	1	440957	NM_001124767.1	186288303	NP_001118239.1	ENSG00000168273	ENST00000307106	ENSP00000305661
PH_hs_0044204	4.29914e-07	3.68138e-07	3614.56	6015.52	0.21784	0.213892	0.708573	0.101777	ELP6	elongator acetyltransferase complex subunit 6	1	54859	NM_001031703.2	89145414	NP_001026873.2	ENSG00000163832	"ENST00000442215,ENST00000296149"	"ENSP00000390437,ENSP00000296149"
PH_hs_0030649	6.14319e-07	4.60986e-07	1868.38	3106.43	0.220998	0.215807	0.708178	0.105554	GBA|GBAP1	"glucosidase, beta, acid|glucosidase, beta, acid pseudogene 1"	4	2629|2630	"NM_001171812.1,NM_001171811.1,NM_000157.3,NM_001005741.2,NM_001005742.2|NR_002188.2"	284807151;284807149;284807148;284807147;284807146|183074527	"NP_001165283.1,NP_001165282.1,NP_000148.2,NP_001005741.1,NP_001005742.1|-"	ENSG00000177628|ENSG00000262446	"ENST00000428024,ENST00000536770,ENST00000427500,ENST00000327247,ENST00000368373|ENST00000574670,ENST00000572338"	"ENSP00000397986,ENSP00000445560,ENSP00000402577,ENSP00000314508,ENSP00000357357|ENSP00000458274,ENSP00000459642"
PH_hs_0000646	4.9146e-05	1.14591e-05	180.028	299.312	0.275254	0.250118	0.708092	0.171536	TPRA1	"transmembrane protein, adipocyte asscociated 1"	1	131601	"NM_001142646.2,NM_001136053.2,NR_073377.1"	409971415;409971414;409971444	"NP_001136118.1,NP_001129525.1,-"	ENSG00000163870	"ENST00000489960,ENST00000483868,ENST00000393400,ENST00000355552,ENST00000296210,ENST00000450633"	"ENSP00000418298,ENSP00000418827,ENSP00000377056,ENSP00000347748,ENSP00000296210,ENSP00000413428"
PH_hs_0048237	1.72099e-05	4.12796e-06	276.106	457.938	0.258821	0.237548	0.708053	0.148751	SPNS1	spinster homolog 1 (Drosophila)	1	83985	"NM_001142451.1,NM_032038.2,NM_001142450.1,NM_001142449.1,NM_001142448.1"	215490101;215490094;215490099;215490097;215490095	"NP_001135923.1,NP_114427.1,NP_001135922.1,NP_001135921.1,NP_001135920.1"	ENSG00000169682	"ENST00000568829,ENST00000566059,ENST00000352260,ENST00000334536,ENST00000323081,ENST00000311008,ENST00000565975"	"ENSP00000455467,ENSP00000456119,ENSP00000306050,ENSP00000335494,ENSP00000318228,ENSP00000309945,ENSP00000454360"
PH_hs_0009510	1.70215e-06	8.98225e-07	734.106	1223.69	0.230808	0.221797	0.707842	0.117104	MARK2	MAP/microtubule affinity-regulating kinase 2	1	2011	"NM_001163297.1,NM_001163296.1,NM_001039469.2,NM_004954.4,NM_017490.3"	254028239;254028236;254028233;254028231;254028230	"NP_001156769.1,NP_001156768.1,NP_001034558.2,NP_004945.4,NP_059672.2"	ENSG00000072518	"ENST00000513765,ENST00000502399,ENST00000350490,ENST00000361128"	"ENSP00000421075,ENSP00000423452,ENSP00000294247,ENSP00000355091"
PH_hs_0005973	2.26102e-06	1.08701e-06	617.507	1032.01	0.233775	0.223601	0.707812	0.120597	B4GALT5	"UDP-Gal:betaGlcNAc beta 1,4- galactosyltransferase, polypeptide 5"	1	9334	NM_004776.3	163644314	NP_004767.1	ENSG00000158470	ENST00000371711	ENSP00000360776
PH_hs_0047739	7.81249e-07	5.37597e-07	1400.12	2317.07	0.223201	0.217145	0.707339	0.108466	PICALM	phosphatidylinositol binding clathrin assembly protein	1	8301	"NM_001206947.1,NM_001206946.1,NM_001008660.2,NM_007166.3"	332635086;332688230;332688228;332688229	"NP_001193876.1,NP_001193875.1,NP_001008660.1,NP_009097.2"	ENSG00000073921	"ENST00000526033,ENST00000532317"	"ENSP00000433846,ENSP00000436958"
PH_hs_0049319	4.6539e-06	1.81649e-06	428.151	712.873	0.241853	0.22868	0.706719	0.130883	PARP14	"poly (ADP-ribose) polymerase family, member 14"	1	54625	NM_017554.2	154813198	NP_060024.2	ENSG00000173193	"ENST00000460683,ENST00000474629"	"ENSP00000420649,ENSP00000418194"
PH_hs_0001482	1.72947e-06	9.08514e-07	726.643	1210.47	0.230971	0.221903	0.706661	0.117864	CNKSR3	CNKSR family member 3	1	154043	NM_173515.2	74316005	NP_775786.2	ENSG00000153721	"ENST00000433165,ENST00000367213"	"ENSP00000414185,ENSP00000356182"
PH_hs_0015272	6.29272e-07	4.6854e-07	1807.75	2997.84	0.221216	0.215947	0.70512	0.107192	GARS	glycyl-tRNA synthetase	1	2617	NM_002047.2	116805339	NP_002038.2	ENSG00000106105	ENST00000389266	ENSP00000373918
PH_hs_0029970	3.41167e-07	3.19356e-07	8566.74	14045	0.215864	0.212707	0.704883	0.101168	RPL21|RPL21P28	ribosomal protein L21|ribosomal protein L21 pseudogene 28	4	6144|100131205	NM_000982.3|NR_026911.1	78190465|223941831	NP_000973.2|-	ENSG00000122026	"ENST00000483765,ENST00000493317,ENST00000326092,ENST00000319826,ENST00000272274,ENST00000461690,ENST00000311549"	"ENSP00000473246,ENSP00000471695,ENSP00000370569,ENSP00000370574,ENSP00000351021,ENSP00000434298,ENSP00000346027"
PH_hs_0049075	1.26988e-06	7.40759e-07	901.075	1495.62	0.227858	0.220016	0.704798	0.115105	TEAD1	TEA domain family member 1 (SV40 transcriptional enhancer factor)	1	7003	NM_021961.5	296434318	NP_068780.2	ENSG00000187079	ENST00000361905	ENSP00000355332
PH_hs_0045408	1.6443e-06	8.79952e-07	750.896	1248.24	0.230454	0.221605	0.704286	0.118408	MS4A18	"membrane-spanning 4-domains, subfamily A, member 18"	1	728588	"XM_003960499.1,XM_001715696.5,XM_003403639.3"	410172676;410170629;410169855	"XP_003960548.1,XP_001715748.5,XP_003403687.3"	ENSG00000214782	ENST00000529108	ENSP00000431607
PH_hs_0061421	1.51919e-06	8.34969e-07	791.939	1315.27	0.22965	0.221117	0.704146	0.11753	NA	NA	1	NA	NA	NA	NA	ENSG00000176485	ENST00000323646	ENSP00000320337
PH_hs_0016134	4.29716e-06	1.719e-06	444.008	738.367	0.240921	0.228118	0.703577	0.131353	EGLN2|RAB4B-EGLN2	egl nine homolog 2 (C. elegans)|RAB4B-EGLN2 readthrough (non-protein coding)	4	112398|100529264	"NM_053046.3,NM_080732.3|NR_037791.1"	321400154;321400153|321400155	"NP_444274.1,NP_542770.2|-"	ENSG00000269858|ENSG00000171570	"ENST00000595621,ENST00000594140,ENST00000597746,ENST00000593726,ENST00000406058,ENST00000303961,ENST00000595051|ENST00000594136"	"ENSP00000471944,ENSP00000472414,ENSP00000472991,ENSP00000469686,ENSP00000385253,ENSP00000307080,ENSP00000471740|ENSP00000469872"
PH_hs_0062185	1.71897e-06	9.07024e-07	729.442	1212.36	0.230909	0.221888	0.703372	0.119389	TMEM191C|TMEM191B|TMEM191A	transmembrane protein 191C|transmembrane protein 191B|transmembrane protein 191A (pseudogene)	4	645426|728229|84222	"XM_003960817.1,NM_001207052.1|XM_003960912.1,XM_003960911.1,NM_001242313.1|NR_026815.1"	410173788;333440472|410170054;410170052;334085263|223468582	"XP_003960866.1,NP_001193981.1|XP_003960961.1,XP_003960960.1,NP_001229242.1|-"	NA	NA	NA
PH_hs_0045127	7.35848e-07	5.19313e-07	1488.73	2458.7	0.222647	0.216842	0.703158	0.109778	LARP6	"La ribonucleoprotein domain family, member 6"	1	55323	NM_197958.1	37537705	NP_932062.1	ENSG00000166173	"ENST00000559140,ENST00000344870"	"ENSP00000453551,ENSP00000343869"
PH_hs_0049082	2.87818e-06	1.28397e-06	541.951	904.546	0.236388	0.225212	0.702935	0.126088	BACH1	"BTB and CNC homology 1, basic leucine zipper transcription factor 1"	1	571	"NM_206866.1,NM_001186.2"	45827689;45827688	"NP_996749.1,NP_001177.1"	ENSG00000156273	"ENST00000399921,ENST00000286800"	"ENSP00000382805,ENSP00000286800"
PH_hs_0019085	1.59953e-06	8.64629e-07	764.888	1269.95	0.230172	0.221441	0.702907	0.118745	previous version conserved probe	NA	7	NA	NA	NA	NA	NA	NA	NA
PH_hs_0046095	7.52139e-07	5.27157e-07	1452.35	2395.44	0.222849	0.216973	0.701751	0.110675	VIMP	VCP-interacting membrane protein	1	55829	"NM_018445.4,NM_203472.1"	45439347;45439348	"NP_060915.2,NP_982298.1"	ENSG00000131871	"ENST00000537379,ENST00000528346,ENST00000526049,ENST00000531964,ENST00000398226"	"ENSP00000437381,ENSP00000434842,ENSP00000433541,ENSP00000433803,ENSP00000381282"
PH_hs_0027798	6.63413e-05	1.4877e-05	164.171	271.93	0.280537	0.253655	0.701118	0.182249	ADRA2C	adrenoceptor alpha 2C	1	152	NM_000683.3	71773207	NP_000674.2	ENSG00000184160	"ENST00000330055,ENST00000509482"	"ENSP00000386069,ENSP00000426268"
PH_hs_0042663	7.78627e-05	1.69784e-05	156.709	259.656	0.28348	0.255501	0.70087	0.18601	previous version conserved probe	NA	7	NA	NA	NA	NA	NA	NA	NA
PH_hs_0026686	1.82226e-05	5.19093e-06	249.988	412.617	0.259644	0.240208	0.700401	0.156449	CBX6	chromobox homolog 6	1	23466	NM_014292.3	46852391	NP_055107.3	ENSG00000183741	ENST00000216083	ENSP00000216083
PH_hs_0060444	7.80441e-06	2.70801e-06	343.267	565.578	0.248165	0.232871	0.700102	0.142267	TTC39C	tetratricopeptide repeat domain 39C	1	125488	NM_001243425.1	343478166	NP_001230354.1	ENSG00000168234	"ENST00000577185,ENST00000584250"	"ENSP00000463610,ENSP00000464344"
PH_hs_0043662	4.41676e-06	1.76096e-06	438.411	727.036	0.24124	0.228363	0.700083	0.133567	PQLC2	PQ loop repeat containing 2	1	54896	"NM_001040126.1,NM_001040125.1,NM_017765.2"	92110022;92110020;92110024	"NP_001035215.1,NP_001035214.1,NP_060235.2"	ENSG00000040487	"ENST00000400548,ENST00000469076,ENST00000375153,ENST00000375155,ENST00000497827"	"ENSP00000383395,ENSP00000431417,ENSP00000364295,ENSP00000364297,ENSP00000433620"
PH_hs_0025717	1.16539e-05	3.67032e-06	293.829	484.376	0.253405	0.236217	0.699926	0.148899	ZNF544	zinc finger protein 544	1	27300	NM_014480.2	155722995	NP_055295.2	ENSG00000198131	"ENST00000269829,ENST00000596825,ENST00000599227"	"ENSP00000269829,ENSP00000472512,ENSP00000471480"
PH_hs_0004071	5.08031e-05	1.1956e-05	178.163	294.591	0.275824	0.250683	0.699832	0.177164	LOH12CR2	"loss of heterozygosity, 12, chromosomal region 2 (non-protein coding)"	1	503693	NR_024061.1	195927031	-	ENSG00000205791	ENST00000381800	ENSP00000371220
PH_hs_0014331	7.7663e-07	5.38914e-07	1401.98	2307.63	0.223146	0.217167	0.69952	0.112078	GAL	galanin/GMAP prepropeptide	1	51083	NM_015973.3	88853582	NP_057057.2	ENSG00000069482	ENST00000265643	ENSP00000265643
PH_hs_0043636	1.114e-06	6.82229e-07	999.018	1648.58	0.226575	0.219268	0.698355	0.116692	TEAD4	TEA domain family member 4	1	7004	"NM_201443.2,NM_201441.2,NM_003213.3"	300360561;300360560;300360539	"NP_958851.1,NP_958849.1,NP_003204.2"	ENSG00000197905	"ENST00000397122,ENST00000359864,ENST00000358409"	"ENSP00000380311,ENSP00000352926,ENSP00000351184"
PH_hs_0004754	1.86129e-05	5.30045e-06	248.122	408.84	0.259951	0.240455	0.697926	0.158252	KDELC2	KDEL (Lys-Asp-Glu-Leu) containing 2	1	143888	NM_153705.4	153218486	NP_714916.3	ENSG00000178202	"ENST00000434945,ENST00000323468"	"ENSP00000413429,ENSP00000315386"
PH_hs_0015559	2.73443e-06	3.35533e-07	5893.37	9600.66	0.235826	0.213117	0.697908	0.113974	C12orf75	chromosome 12 open reading frame 75	1	387882	NM_001145199.1	223633951	NP_001138671.1	ENSG00000235162	"ENST00000549934,ENST00000552457,ENST00000443585"	"ENSP00000450095,ENSP00000447440,ENSP00000448536"
PH_hs_0016770	3.4762e-06	8.21682e-07	808.729	1336.99	0.238491	0.220969	0.697816	0.124552	RBM10	RNA binding motif protein 10	1	8241	"NM_001204468.1,NM_001204467.1,NM_001204466.1,NM_152856.2,NM_005676.4"	325120985;325120983;325120981;325120980;325120979	"NP_001191397.1,NP_001191396.1,NP_001191395.1,NP_690595.1,NP_005667.2"	ENSG00000182872	"ENST00000329236,ENST00000345781,ENST00000377604"	"ENSP00000328848,ENSP00000329659,ENSP00000366829"
PH_hs_0032837	1.10648e-06	5.55626e-07	1339.49	2200.94	0.226509	0.217436	0.697492	0.114889	FUNDC2	FUN14 domain containing 2	1	65991	NM_023934.3	63054874	NP_076423.2	ENSG00000268109|ENSG00000165775	ENST00000601583|ENST00000456179	ENSP00000468849|ENSP00000395488
PH_hs_0003025	5.51123e-07	4.31098e-07	2197.65	3633.29	0.220023	0.215231	0.697094	0.109501	LRRC42	leucine rich repeat containing 42	1	115353	"NM_001256409.1,NM_052940.4"	374088153;374088156	"NP_001243338.1,NP_443172.1"	ENSG00000116212	"ENST00000319223,ENST00000371370"	"ENSP00000318185,ENSP00000360421"
PH_hs_0049278	5.70992e-05	1.32966e-05	171.633	283.261	0.277859	0.252115	0.696461	0.181814	BCL10	B-cell CLL/lymphoma 10	1	8915	NM_003921.4	291190821	NP_003912.1	NA	NA	NA
PH_hs_0047530	7.0317e-07	5.05602e-07	1569.89	2580.51	0.222228	0.216608	0.695279	0.112993	CNOT2	"CCR4-NOT transcription complex, subunit 2"	1	4848	"NM_001199303.1,NM_001199302.1,NM_014515.5,NR_037615.1"	313482819;313482817;313482816;313482850	"NP_001186232.1,NP_001186231.1,NP_055330.1,-"	ENSG00000111596	"ENST00000229195,ENST00000418359"	"ENSP00000229195,ENSP00000412091"
PH_hs_0060539	3.51434e-06	1.49617e-06	488.782	810.126	0.238615	0.226722	0.695173	0.132854	RIC8B	resistance to inhibitors of cholinesterase 8 homolog B (C. elegans)	1	55188	NM_018157.2	95113665	NP_060627.2	ENSG00000111785	"ENST00000470960,ENST00000462949,ENST00000355478,ENST00000392839"	"ENSP00000436359,ENSP00000435301,ENSP00000347662,ENSP00000376583"
PH_hs_0031418	3.3586e-06	1.44776e-06	499.975	829.01	0.238104	0.226394	0.694886	0.132363	ARFGEF1	ADP-ribosylation factor guanine nucleotide-exchange factor 1 (brefeldin A-inhibited)	1	10565	NM_006421.4	344030207	NP_006412.2	ENSG00000066777	ENST00000262215	ENSP00000262215
PH_hs_0044380	3.31219e-05	8.47954e-06	204.281	336.136	0.268726	0.246211	0.694805	0.171218	CHD2	chromodomain helicase DNA binding protein 2	1	1106	NM_001042572.2	118421080	NP_001036037.1	ENSG00000173575	"ENST00000536619,ENST00000420239"	"ENSP00000443618,ENSP00000406581"
PH_hs_0060568	6.60735e-06	2.39999e-06	367.519	604.29	0.24608	0.23158	0.694561	0.142628	TMEM110	transmembrane protein 110	1	375346	NM_198563.2	312176387	NP_940965.1	ENSG00000213533	ENST00000355083	ENSP00000347195
PH_hs_0017465	4.53409e-05	1.09923e-05	184.692	304.033	0.273884	0.249568	0.693838	0.178341	previous version conserved probe	NA	7	NA	NA	NA	NA	NA	NA	NA
PH_hs_0047341	6.12774e-05	1.41864e-05	167.902	276.651	0.279111	0.253	0.693705	0.185097	YIPF5	"Yip1 domain family, member 5"	1	81555	"NM_001271732.1,NM_030799.8,NM_001024947.3"	413081781;413081730;413081717	"NP_001258661.1,NP_110426.4,NP_001020118.1"	ENSG00000145817	ENST00000274496	ENSP00000274496
PH_hs_0030222	4.51431e-07	3.8004e-07	3213.46	5309.25	0.218265	0.21416	0.69348	0.109113	AJUBA	ajuba LIM protein	1	84962	"NM_198086.1,NM_032876.4"	37675279;37675278	"NP_932352.1,NP_116265.1"	ENSG00000129474	ENST00000397388	ENSP00000380543
PH_hs_0016236	1.90049e-06	9.77686e-07	684.668	1131.16	0.231947	0.222593	0.693117	0.12575	DCTN4	dynactin 4 (p62)	1	51164	"NM_001135644.1,NM_001135643.1,NM_016221.3"	208431794;208431792;208431791	"NP_001129116.1,NP_001129115.1,NP_057305.1"	ENSG00000132912	"ENST00000424236,ENST00000447998"	"ENSP00000411251,ENSP00000416968"
PH_hs_0018521	7.09353e-05	1.60946e-05	160.44	264.377	0.281757	0.254749	0.693103	0.188842	TBC1D10A	"TBC1 domain family, member 10A"	1	83874	"NM_031937.2,NM_001204240.1"	323668288;323668285	"NP_114143.1,NP_001191169.1"	ENSG00000099992	"ENST00000433426,ENST00000403362,ENST00000403477,ENST00000215790"	"ENSP00000400620,ENSP00000385050,ENSP00000384996,ENSP00000215790"
PH_hs_0061289	8.24474e-06	2.84961e-06	335.804	550.47	0.248864	0.233422	0.693026	0.147029	SVIL|SVILP1	supervillin|supervillin pseudogene 1	4	6840|645954|NA|NA|NA|NA	"NM_021738.2,NM_003174.3|XR_171850.1,XR_109026.4,XR_111043.4|XR_114325,XR_037453,XR_038087,XR_017086|XR_114325,XR_037453,XR_038087,XR_017086|XR_114325,XR_037453,XR_038087,XR_017086|XR_114325,XR_037453,XR_038087,XR_017086"	150417972;150417970|410172547;410170598;410169817	"NP_068506.2,NP_003165.2|-"	ENSG00000197321	"ENST00000535393,ENST00000375398,ENST00000355867,ENST00000375400"	"ENSP00000445472,ENSP00000364547,ENSP00000348128,ENSP00000364549"
PH_hs_0032657	1.1204e-06	6.87066e-07	994.354	1634.42	0.226631	0.219332	0.69264	0.11956	P2RX4	"purinergic receptor P2X, ligand-gated ion channel, 4"	1	5025	"NR_046373.1,NM_002560.2,NR_046372.1,NM_001256796.1,NM_001261398.1,NM_001261397.1"	378404899;28416926;378404898;378404896;386869361;386869357	"-,NP_002551.2,NP_001243725.1,NP_001248327.1,NP_001248326.1"	ENSG00000135124	"ENST00000543171,ENST00000543984,ENST00000337233"	"ENSP00000438131,ENSP00000439386,ENSP00000336607"
PH_hs_0034048	1.32949e-05	4.1102e-06	279.837	458.883	0.255198	0.237499	0.692061	0.155593	PPAP2A	phosphatidic acid phosphatase type 2A	1	8611	NM_176895.1	29171737	NP_795714.1	ENSG00000067113	"ENST00000509667,ENST00000264775"	"ENSP00000425052,ENSP00000264775"
PH_hs_0033158	4.90684e-07	4.00893e-07	2697.63	4445.31	0.218995	0.214612	0.690935	0.111181	SF3B2	"splicing factor 3b, subunit 2, 145kDa"	1	10992	NM_006842.2	55749530	NP_006833.2	ENSG00000087365	"ENST00000530981,ENST00000322535,ENST00000528302"	"ENSP00000436757,ENSP00000318861,ENSP00000432655"
PH_hs_0048491	5.68274e-07	4.40537e-07	2094.11	3444.45	0.220297	0.215417	0.690367	0.113015	MAP3K1	"mitogen-activated protein kinase kinase kinase 1, E3 ubiquitin protein ligase"	1	4214	NM_005921.1	153945764	NP_005912.1	ENSG00000095015	ENST00000399503	ENSP00000382423
PH_hs_0020111	1.14683e-06	6.99027e-07	975.698	1600.42	0.226858	0.219489	0.689341	0.12148	IGFBP2	"insulin-like growth factor binding protein 2, 36kDa"	1	3485	NM_000597.2	55925575	NP_000588.2	ENSG00000115457	"ENST00000436812,ENST00000456764,ENST00000233809"	"ENSP00000400308,ENSP00000389646,ENSP00000233809"
PH_hs_0034601	4.05925e-07	3.5643e-07	4230.2	6906.84	0.217345	0.213621	0.688673	0.110306	NES	nestin	1	10763	NM_006617.1	38176299	NP_006608.1	ENSG00000132688	ENST00000368223	ENSP00000357206
PH_hs_0026124	4.76021e-07	3.93469e-07	2865.53	4714.41	0.218728	0.214453	0.688196	0.112169	previous version conserved probe	NA	7	NA	NA	NA	NA	NA	NA	NA
PH_hs_0037209	5.61848e-07	4.37574e-07	2131.43	3501.1	0.220196	0.215359	0.688073	0.113997	PDCL3P4|PDCL3	phosducin-like 3 pseudogene 4|phosducin-like 3	4	285359|79031	NR_002941.2|NM_024065.4	197382349|163310761	-|NP_076970.1	ENSG00000115539	ENST00000264254	ENSP00000264254
PH_hs_0031015	1.5933e-05	4.96537e-06	262.114	428.668	0.257723	0.239686	0.687739	0.161909	PALMD	palmdelphin	1	54873	NM_017734.4	197313789	NP_060204.1	ENSG00000099260	ENST00000263174	ENSP00000263174
PH_hs_0049458	9.0039e-07	5.96825e-07	1206.1	1970.55	0.224533	0.218069	0.687498	0.119578	ZNF367	zinc finger protein 367	1	195828	NM_153695.3	215422377	NP_710162.1	ENSG00000165244	ENST00000375256	ENSP00000364405
PH_hs_0023688	8.65259e-07	5.81502e-07	1253.67	2047.03	0.224157	0.217838	0.687322	0.119208	SRSF7	serine/arginine-rich splicing factor 7	1	6432	"NM_001195446.1,NM_001031684.2"	306482693;197209865	"NP_001182375.1,NP_001026854.1"	ENSG00000115875	"ENST00000425778,ENST00000313117"	"ENSP00000400246,ENSP00000325905"
PH_hs_0047560	9.46296e-06	3.18967e-06	318.081	519.312	0.250644	0.234655	0.68686	0.152762	TOM1L2	target of myb1-like 2 (chicken)	1	146691	"NM_001082968.1,NM_001033551.2"	131888134;131888820	"NP_001076437.1,NP_001028723.1"	ENSG00000175662	ENST00000581396	ENSP00000464297
PH_hs_0049397	6.3774e-07	4.68774e-07	1829.2	2995.01	0.221337	0.215952	0.686543	0.115984	GDA	guanine deaminase	1	9615	"NM_001242505.2,NM_004293.4,NM_001242506.2,NM_001242507.2"	356640199;356640201;356640200;356640198	"NP_001229434.1,NP_004284.1,NP_001229435.1,NP_001229436.1"	ENSG00000119125	"ENST00000436438,ENST00000475764,ENST00000358399"	"ENSP00000400857,ENSP00000436619,ENSP00000351170"
PH_hs_0002565	1.60044e-06	8.74531e-07	764.888	1255.79	0.230178	0.221547	0.68634	0.127061	PPAPDC2	phosphatidic acid phosphatase type 2 domain containing 2	1	403313	NM_203453.3	392583883	NP_982278.3	ENSG00000205808	ENST00000381883	ENSP00000371307
PH_hs_0018162	7.35347e-06	2.63417e-06	351.662	574.075	0.247414	0.232573	0.685953	0.149123	ZNF548	zinc finger protein 548	1	147694	"NM_152909.3,NM_001172773.1"	289666753;289666755	"NP_690873.2,NP_001166244.1"	ENSG00000188785	ENST00000366197	ENSP00000379482
PH_hs_0015887	3.99977e-05	1.00635e-05	192.155	314.42	0.27179	0.248411	0.685578	0.180748	SRRM2-AS1	SRRM2 antisense RNA 1	1	100128788	"NR_027275.1,NR_027274.1"	224586840;224586839	-	NA	NA	NA
PH_hs_0000920	1.07755e-06	6.72343e-07	1027	1678.79	0.226252	0.219137	0.685351	0.122754	FBLIM1	filamin binding LIM protein 1	1	54751	"NM_001024216.1,NM_017556.2"	66932987;66932981	"NP_001019387.1,NP_060026.2"	ENSG00000162458	ENST00000332305	ENSP00000364920
PH_hs_0045750	7.02219e-07	5.06984e-07	1572.68	2567.29	0.222216	0.216632	0.68529	0.117833	previous version conserved probe	NA	7	NA	NA	NA	NA	NA	NA	NA
PH_hs_0062288	4.9938e-07	4.05947e-07	2609.95	4281.96	0.219149	0.214718	0.684843	0.114295	WASH1|WASH3P|LOC100288778|WASH7P|WASH2P	WAS protein family homolog 1|WAS protein family homolog 3 pseudogene|WAS protein family homolog 1 pseudogene|WAS protein family homolog 7 pseudogene|WAS protein family homolog 2 pseudogene	4	100287171|374666|100288778|653635|375260	"NM_182905.4,XM_003960439.1,XM_003960438.1,XM_003960437.1,XM_003960436.1,XM_003960440.1|NR_003659.2|NR_028269.1|NR_024540.1|NR_024077.2"	261337182;410172401;410172399;410172397;410172395;410172403|166091447|255031445|215277009|215277012	"NP_878908.4,XP_003960488.1,XP_003960487.1,XP_003960486.1,XP_003960485.1,XP_003960489.1|-|-|-|-"	ENSG00000234769	"ENST00000326592,ENST00000462860,ENST00000495251"	"ENSP00000317542,ENSP00000457756,ENSP00000454316"
PH_hs_0031870	3.48842e-06	1.50377e-06	490.647	807.294	0.238531	0.226772	0.684568	0.138407	SORBS1	sorbin and SH3 domain containing 1	1	10580	"NM_001034957.1,NM_024991.1,NM_001034956.1,NM_001034955.1,NM_001034954.1,NM_015385.2,NM_006434.2"	78000170;78000168;78000166;78000164;78000162;78000161;78000159	"NP_001030129.1,NP_079267.1,NP_001030128.1,NP_001030127.1,NP_001030126.1,NP_056200.1,NP_006425.2"	ENSG00000095637	"ENST00000347291,ENST00000353505,ENST00000393949,ENST00000371246,ENST00000371227,ENST00000371247,ENST00000306402,ENST00000371249,ENST00000371245"	"ENSP00000277985,ENSP00000343998,ENSP00000377521,ENSP00000360292,ENSP00000360271,ENSP00000360293,ENSP00000302556,ENSP00000360295,ENSP00000360291"
PH_hs_0047601	1.92284e-05	5.5615e-06	245.324	400.342	0.260424	0.241026	0.684147	0.166931	PPP2R5E	"protein phosphatase 2, regulatory subunit B', epsilon isoform"	1	5529	NM_006246.2	31083295	NP_006237.1	NA	NA	NA
PH_hs_0043918	1.76085e-06	9.37021e-07	718.248	1178.37	0.231156	0.222193	0.683861	0.129589	C2orf82	chromosome 2 open reading frame 82	1	389084	NM_206895.1	46047466	NP_996778.1	ENSG00000182600	"ENST00000331342,ENST00000449331,ENST00000409230,ENST00000409533"	"ENSP00000333208,ENSP00000409616,ENSP00000386804,ENSP00000387130"
PH_hs_0028728	5.67104e-05	1.34467e-05	172.566	282.317	0.277739	0.252268	0.683614	0.189549	CLDN4	claudin 4	1	1364	NM_001305.3	34335232	NP_001296.1	ENSG00000262988|ENSG00000189143	"ENST00000573160,ENST00000574332,ENST00000573932|ENST00000340958,ENST00000431918,ENST00000435050"	"ENSP00000461070,ENSP00000461587,ENSP00000460384|ENSP00000342445,ENSP00000388639,ENSP00000409544"
PH_hs_0024115	1.3323e-06	7.75226e-07	869.36	1421.97	0.228334	0.220432	0.683244	0.126394	KXD1	KxDL motif containing 1	1	79036	"NM_024069.3,NM_001171949.1,NM_001171948.1"	285404464;285393968;285393924	"NP_076974.2,NP_001165420.1,NP_001165419.1"	ENSG00000105700	"ENST00000539106,ENST00000540691,ENST00000602094,ENST00000601630,ENST00000222307,ENST00000595073"	"ENSP00000438903,ENSP00000443549,ENSP00000472836,ENSP00000469648,ENSP00000222307,ENSP00000471554"
PH_hs_0048593	2.45195e-05	6.79874e-06	225.735	368.239	0.264042	0.243455	0.68296	0.172391	CD59	"CD59 molecule, complement regulatory protein"	1	966	"NM_001127227.1,NM_001127226.1,NM_000611.5,NM_203331.2,NM_001127225.1,NM_203329.2,NM_203330.2,NM_001127223.1"	187829184;187829182;187829106;187829071;187829069;187829061;187829037;187828909	"NP_001120699.1,NP_001120698.1,NP_000602.1,NP_976076.1,NP_001120697.1,NP_976074.1,NP_976075.1,NP_001120695.1"	NA	NA	NA
PH_hs_0005717	9.04992e-06	3.10567e-06	323.678	526.865	0.250063	0.234361	0.682746	0.154399	MAP1B	microtubule-associated protein 1B	1	4131	NM_005909.3	153945727	NP_005900.2	NA	NA	NA
PH_hs_0009321	7.09374e-05	1.64882e-05	160.44	262.488	0.281758	0.255088	0.682518	0.195614	PI4KB	"phosphatidylinositol 4-kinase, catalytic, beta"	1	5298	"NM_001198775.1,NM_001198774.1,NM_001198773.1,NM_002651.2"	311771624;311771622;311771620;311771619	"NP_001185704.1,NP_001185703.1,NP_001185702.1,NP_002642.1"	ENSG00000143393	"ENST00000271657,ENST00000368875,ENST00000368874"	"ENSP00000271657,ENSP00000357869,ENSP00000357868"
PH_hs_0045753	7.1648e-06	2.59464e-06	355.393	578.796	0.247088	0.232411	0.68217	0.150845	IDS	iduronate 2-sulfatase	1	3423	"NM_001166550.1,NM_000202.5"	262118209;262118207	"NP_001160022.1,NP_000193.1"	NA	NA	NA
PH_hs_0024003	1.25445e-06	7.45325e-07	909.47	1485.23	0.227737	0.220072	0.6818	0.126403	DAAM1	dishevelled associated activator of morphogenesis 1	1	23002	"NM_001270520.1,NM_014992.2"	395394052;395394051	"NP_001257449.1,NP_055807.1"	ENSG00000100592	"ENST00000351081,ENST00000360909"	"ENSP00000247170,ENSP00000354162"
PH_hs_0030053	5.92863e-07	4.5424e-07	1965.39	3207.46	0.220677	0.21568	0.680365	0.118378	PDCL3|PDCL3P4	phosducin-like 3|phosducin-like 3 pseudogene 4	4	79031|285359	NM_024065.4|NR_002941.2	163310761|197382349	NP_076970.1|-	ENSG00000115539	ENST00000264254	ENSP00000264254
PH_hs_0049560	0.203867	9.19909e-06	205.214	334.248	1.29493	0.24725	0.679831	0.634037	MED18|LOC100996782	mediator complex subunit 18|mediator of RNA polymerase II transcription subunit 18-like	4	54797|100996782	"NM_017638.2,NM_001127350.1|XM_003846750.1"	188219519;188035866|397138639	"NP_060108.2,NP_001120822.1|XP_003846798.1"	ENSG00000130772	"ENST00000398997,ENST00000373842"	"ENSP00000381963,ENSP00000362948"
PH_hs_0002413	4.59441e-07	3.85361e-07	3089.4	5054.32	0.218418	0.214277	0.6796	0.115973	ZDHHC5	"zinc finger, DHHC-type containing 5"	1	25921	NM_015457.2	41152071	NP_056272.2	ENSG00000156599	ENST00000287169	ENSP00000287169
PH_hs_0062079	1.03647e-06	6.57528e-07	1061.51	1726.95	0.225877	0.218936	0.679134	0.125475	FAM21A|FAM21B|FAM21C	"family with sequence similarity 21, member A|family with sequence similarity 21, member B|family with sequence similarity 21, member C"	4	387680|55747|253725	"NM_001005751.1|NM_018232.1|NM_001169106.1,NM_001169107.1,NM_015262.2"	54124342|154090958|281182693;281182699;281182689	"NP_001005751.1|NP_060702.1|NP_001162577.1,NP_001162578.1,NP_056077.2"	ENSG00000152726|ENSG00000099290|ENSG00000265551|ENSG00000172661|ENSG00000174196	"ENST00000355876|ENST00000399339,ENST00000314664,ENST00000351071|ENST00000543972,ENST00000578828,ENST00000583993,ENST00000584292,ENST00000579270|ENST00000359860,ENST00000537517,ENST00000540872,ENST00000336378,ENST00000374362|ENST00000311663"	"ENSP00000348138|ENSP00000382277,ENSP00000314417,ENSP00000344037|ENSP00000440306,ENSP00000464578,ENSP00000462756,ENSP00000462907,ENSP00000461926|ENSP00000352922,ENSP00000442128,ENSP00000439811,ENSP00000337541,ENSP00000363482|ENSP00000309786"
PH_hs_0045981	1.40511e-05	4.44e-06	274.24	445.664	0.255962	0.238385	0.679111	0.164356	LEPROTL1	leptin receptor overlapping transcript-like 1	1	23484	NM_001128208.1	189571653	NP_001121680.1	ENSG00000104660	"ENST00000523116,ENST00000442880"	"ENSP00000428281,ENSP00000412803"
PH_hs_0027589	3.77357e-07	3.41295e-07	5383.13	8652.68	0.21672	0.213258	0.678667	0.114386	TIMM17B	translocase of inner mitochondrial membrane 17 homolog B (yeast)	1	10245	"NM_001167947.1,NM_005834.3"	269784612;269784611	"NP_001161419.1,NP_005825.1"	ENSG00000267823|ENSG00000126768	"ENST00000593291,ENST00000596806|ENST00000396779,ENST00000376582"	"ENSP00000469644,ENSP00000471248|ENSP00000379999,ENSP00000365766"
PH_hs_0037896	3.47897e-07	3.24082e-07	7690.85	12350.2	0.216029	0.212828	0.676646	0.114525	NUDT4P1	nudix (nucleoside diphosphate linked moiety X)-type motif 4 pseudogene 1	1	440672	NR_002212.3	219803377	-	ENSG00000173598	ENST00000549992	ENSP00000449552
PH_hs_0060596	3.6483e-07	3.34121e-07	6152.68	9867.87	0.216432	0.213081	0.676165	0.115262	GLDC	glycine dehydrogenase (decarboxylating)	1	2731	NM_000170.2	108773800	NP_000161.2	ENSG00000178445	ENST00000321612	ENSP00000370737
PH_hs_0049701	2.0404e-05	5.70278e-06	244.391	396.565	0.261294	0.241326	0.676085	0.17243	BOLA2B|BOLA2|LOC101060252	bolA homolog 2B (E. coli)|bolA homolog 2 (E. coli)|bolA-like protein 2-like	4	654483|552900|101060252	"NM_001039182.1|NM_001031827.1|XM_003960643.1,XM_003960642.1"	85797672|73622129|410173186;410173184	"NP_001034271.1|NP_001026997.1|XP_003960692.1,XP_003960691.1"	ENSG00000169627|ENSG00000183336|ENSG00000261740	ENST00000305321|ENST00000330978|ENST00000568556	ENSP00000306752|ENSP00000331127|ENSP00000457792
PH_hs_0048946	7.28909e-07	5.21023e-07	1508.32	2444.54	0.222559	0.216871	0.675769	0.12305	QKI	"QKI, KH domain containing, RNA binding"	1	9444	"NM_206855.2,NM_206854.2,NM_206853.2"	291042698;291042697;291045434	"NP_996737.1,NP_996736.1,NP_996735.1"	ENSG00000112531	"ENST00000392127,ENST00000275262,ENST00000453779"	"ENSP00000375973,ENSP00000275262,ENSP00000408775"
PH_hs_0047815	6.99092e-07	5.07954e-07	1581.08	2563.51	0.222175	0.216649	0.675402	0.122778	FAM46A	"family with sequence similarity 46, member A"	1	55603	NM_017633.2	117414142	NP_060103.2	ENSG00000112773	"ENST00000369756,ENST00000320172,ENST00000369754"	"ENSP00000358771,ENSP00000318298,ENSP00000358769"
PH_hs_0047998	4.67363e-06	1.88811e-06	427.218	695.878	0.241903	0.229076	0.6754	0.14789	FAM118A	"family with sequence similarity 118, member A"	1	55007	"NM_017911.2,NM_001104595.1"	157388972;157388970	"NP_060381.2,NP_001098065.1"	ENSG00000100376	ENST00000216214	ENSP00000216214
PH_hs_0046157	3.35061e-07	3.16259e-07	9571.36	15449	0.215712	0.212626	0.67479	0.11504	TNS3	tensin 3	1	64759	NM_022748.11	315013560	NP_073585.8	ENSG00000136205	"ENST00000355730,ENST00000398879,ENST00000311160,ENST00000428457"	"ENSP00000347968,ENSP00000381854,ENSP00000312143,ENSP00000387990"
PH_hs_0010845	7.69165e-07	5.41184e-07	1416.91	2291.58	0.223057	0.217204	0.674023	0.124595	PVRL2	poliovirus receptor-related 2 (herpesvirus entry mediator B)	1	5819	NM_002856.2	112789534	NP_002847.1	ENSG00000130202	"ENST00000585601,ENST00000591581,ENST00000252485"	"ENSP00000465511,ENSP00000465587,ENSP00000252485"
PH_hs_0035597	1.05706e-06	6.68166e-07	1043.79	1692.01	0.226067	0.21908	0.6737	0.128553	NA	NA	5	NA	NA	NA	NA	NA	NA	NA
PH_hs_0028980	3.19104e-07	3.06333e-07	13977.9	22922.4	0.215303	0.212363	0.673474	0.115173	MYL6	"myosin, light chain 6, alkali, smooth muscle and non-muscle"	1	4637	NM_021019.4	314122163	NP_066299.2	ENSG00000092841	"ENST00000548400,ENST00000348108,ENST00000550697,ENST00000548293"	"ENSP00000448859,ENSP00000301540,ENSP00000446955,ENSP00000448101"
PH_hs_0061973	3.55906e-06	1.54312e-06	485.984	793.13	0.238758	0.22703	0.673272	0.14495	IDNK	"idnK, gluconokinase homolog (E. coli)"	1	414328	"NM_001001551.3,NM_001256915.1,NR_046422.1,NR_046421.1"	379317010;379642550;379643061;379643060	"NP_001001551.2,NP_001243844.1,-"	ENSG00000148057	"ENST00000277124,ENST00000454393,ENST00000376419,ENST00000533522"	"ENSP00000277124,ENSP00000403290,ENSP00000365601,ENSP00000434673"
PH_hs_0027174	5.11962e-07	4.13798e-07	2491.48	4051.57	0.219369	0.214881	0.672428	0.120752	NFE2L1	nuclear factor (erythroid-derived 2)-like 1	1	4779	NM_003204.2	189181670	NP_003195.1	ENSG00000082641	"ENST00000361665,ENST00000357480,ENST00000585291,ENST00000362042"	"ENSP00000355190,ENSP00000350072,ENSP00000461960,ENSP00000354855"
PH_hs_0004405	3.49195e-07	3.24986e-07	7543.47	12073.5	0.216061	0.212851	0.672197	0.11677	BLVRB	biliverdin reductase B (flavin reductase (NADPH))	1	645	NM_000713.2	168229170	NP_000704.1	ENSG00000090013	"ENST00000597870,ENST00000263368,ENST00000595483"	"ENSP00000470619,ENSP00000263368,ENSP00000471720"
PH_hs_0028874	0.000181148	1.07268e-05	189.356	306.866	0.300621	0.249246	0.671101	0.205696	ATXN2L	ataxin 2-like	1	11273	NM_007245.3	383792182	NP_009176.2	ENSG00000168488	"ENST00000566946,ENST00000565971,ENST00000336783"	"ENSP00000454757,ENSP00000457599,ENSP00000338718"
PH_hs_0061928	9.21568e-07	6.10836e-07	1179.98	1906.35	0.224754	0.218276	0.671089	0.128275	GALNT10	UDP-N-acetyl-alpha-D-galactosamine:polypeptide N-acetylgalactosaminyltransferase 10 (GalNAc-T10)	1	55568	NM_198321.3	293336490	NP_938080.1	ENSG00000164574	"ENST00000377657,ENST00000297107"	"ENSP00000366885,ENSP00000297107"
PH_hs_0045532	5.43631e-07	4.31393e-07	2247.09	3648.4	0.219902	0.215237	0.670889	0.122234	KLC1	kinesin light chain 1	1	3831	"NM_001130107.1,NM_182923.3,NM_005552.4"	194306558;110735430;110735429	"NP_001123579.1,NP_891553.2,NP_005543.2"	ENSG00000256500|ENSG00000126214	"ENST00000472726|ENST00000553436,ENST00000553325,ENST00000445352,ENST00000452929,ENST00000554280,ENST00000557450,ENST00000554228,ENST00000246489,ENST00000334553,ENST00000555836,ENST00000347839,ENST00000557575,ENST00000389744,ENST00000348520"	"ENSP00000439065|ENSP00000452095,ENSP00000452167,ENSP00000412693,ENSP00000414982,ENSP00000451242,ENSP00000450648,ENSP00000450616,ENSP00000246489,ENSP00000334523,ENSP00000452481,ENSP00000334618,ENSP00000450617,ENSP00000374394,ENSP00000341154"
PH_hs_0049044	5.6529e-06	2.19725e-06	392.705	635.449	0.244172	0.230649	0.669147	0.154512	SOCS3	suppressor of cytokine signaling 3	1	9021	NM_003955.3	45439351	NP_003946.3	ENSG00000184557	ENST00000330871	ENSP00000330341
PH_hs_0005813	7.25814e-06	2.66644e-06	353.527	570.299	0.24725	0.232704	0.668739	0.158882	CLIP2	CAP-GLY domain containing linker protein 2	1	7461	"NM_032421.2,NM_003388.4"	116008448;116008446	"NP_115797.1,NP_003379.3"	ENSG00000263226|ENSG00000106665	"ENST00000575893,ENST00000575290|ENST00000223398,ENST00000361545"	"ENSP00000461219,ENSP00000460103|ENSP00000223398,ENSP00000355151"
PH_hs_0048059	1.48756e-05	4.65384e-06	268.643	433.389	0.256757	0.23893	0.668592	0.171592	RICTOR	"RPTOR independent companion of MTOR, complex 2"	1	253260	NM_152756.3	71043496	NP_689969.2	ENSG00000164327	ENST00000357387	ENSP00000349959
PH_hs_0061630	3.30023e-07	3.13224e-07	10614.2	17142.9	0.215585	0.212547	0.668559	0.11799	ACTN4	"actinin, alpha 4"	1	81	NM_004924.4	316660986	NP_004915.2	NA	NA	NA
PH_hs_0010645	6.127e-05	1.49792e-05	167.902	271.93	0.279109	0.253749	0.66829	0.201476	PTPRH	"protein tyrosine phosphatase, receptor type, H"	1	5794	"NM_002842.3,NM_001161440.1"	241896923;241896925	"NP_002833.3,NP_001154912.1"	ENSG00000080031	"ENST00000263434,ENST00000376350"	"ENSP00000263434,ENSP00000365528"
PH_hs_0015017	5.2606e-07	4.21661e-07	2374.88	3848.57	0.21961	0.215042	0.667766	0.123455	C3orf58	chromosome 3 open reading frame 58	1	205428	"NM_001134470.1,NM_173552.3"	197333862;197333860	"NP_001127942.1,NP_775823.1"	ENSG00000181744	"ENST00000441925,ENST00000315691"	"ENSP00000390796,ENSP00000320081"
PH_hs_0031374	1.04073e-06	6.63494e-07	1057.78	1707.12	0.225916	0.219017	0.667624	0.131604	KLF5	Kruppel-like factor 5 (intestinal)	1	688	NM_001730.3	52630441	NP_001721.2	ENSG00000102554	ENST00000377687	ENSP00000366915
PH_hs_0003215	5.38722e-06	2.12171e-06	401.1	648.667	0.243592	0.230284	0.667538	0.154679	RAB17	"RAB17, member RAS oncogene family"	1	64284	"NM_022449.3,NR_033308.1"	288557234;288557235	"NP_071894.1,-"	ENSG00000124839	"ENST00000538644,ENST00000409576,ENST00000264601,ENST00000392001,ENST00000414278"	"ENSP00000443461,ENSP00000386792,ENSP00000264601,ENSP00000375858,ENSP00000389332"
PH_hs_0035997	5.01805e-07	4.08962e-07	2584.76	4189.43	0.219192	0.214781	0.667424	0.123102	PVRL3	poliovirus receptor-related 3	1	25945	"NM_001243286.1,NM_015480.2"	343168782;343168781	"NP_001230215.1,NP_056295.1"	ENSG00000177707	ENST00000319792	ENSP00000321514
PH_hs_0043664	9.90924e-06	3.39562e-06	312.485	503.26	0.251247	0.235348	0.667387	0.165016	HDAC7	histone deacetylase 7	1	51564	"NM_001098416.2,NM_015401.3"	169234808;169234806	"NP_001091886.1,NP_056216.2"	ENSG00000061273	"ENST00000548938,ENST00000354334,ENST00000080059"	"ENSP00000448305,ENSP00000351326,ENSP00000080059"
PH_hs_0026682	1.53038e-06	8.60098e-07	788.207	1276.56	0.229724	0.221392	0.666886	0.136876	EXOC7	exocyst complex component 7	1	23265	"NM_015219.3,NM_001145299.2,NM_001145298.2,NM_001145297.2,NM_001013839.2,NR_028133.1"	254750688;254750687;254750686;254750685;254750684;254750689	"NP_056034.2,NP_001138771.1,NP_001138770.1,NP_001138769.1,NP_001013861.1,-"	ENSG00000182473	"ENST00000589210,ENST00000332065"	"ENSP00000468404,ENSP00000333806"
PH_hs_0007471	2.15154e-05	6.62565e-06	235.996	380.514	0.262079	0.243139	0.666792	0.180633	DUSP18	dual specificity phosphatase 18	1	150290	NM_152511.3	51093844	NP_689724.3	ENSG00000167065	"ENST00000334679,ENST00000403268"	"ENSP00000333917,ENSP00000384946"
PH_hs_0008673	6.69237e-06	2.58866e-06	365.654	589.183	0.246238	0.232386	0.665814	0.159661	LOC100505985	uncharacterized LOC100505985	1	100505985	"XR_171578.1,XR_108661.1,XR_133426.1"	410172065;310119782;341914652	-	NA	NA	NA
PH_hs_0045945	2.041e-06	1.04827e-06	655.751	1064.12	0.232693	0.223255	0.665645	0.141387	previous version conserved probe	NA	7	NA	NA	NA	NA	NA	NA	NA
PH_hs_0000268	3.32384e-05	8.91821e-06	204.281	329.527	0.268782	0.246853	0.665482	0.189485	TCN1	"transcobalamin I (vitamin B12 binding protein, R binder family)"	1	6947	NM_001062.3	133987572	NP_001053.2	ENSG00000134827	ENST00000257264	ENSP00000257264
PH_hs_0010852	3.6895e-07	3.36972e-07	5873.78	9343.83	0.216528	0.213152	0.665154	0.120935	TM4SF5	transmembrane 4 L six family member 5	1	9032	NM_003963.2	21265112	NP_003954.2	ENSG00000142484	ENST00000270560	ENSP00000270560
PH_hs_0025239	2.1586e-06	1.09059e-06	634.297	1029.18	0.233283	0.223632	0.664725	0.142671	MAP3K8	mitogen-activated protein kinase kinase kinase 8	1	1326	"NM_001244134.1,NM_005204.3"	346644794;346644791	"NP_001231063.1,NP_005195.2"	ENSG00000107968	"ENST00000263056,ENST00000375321,ENST00000375328"	"ENSP00000263056,ENSP00000364470,ENSP00000364477"
PH_hs_0015521	7.26458e-07	5.2276e-07	1511.12	2430.38	0.222528	0.2169	0.664702	0.12882	KIF3B	kinesin family member 3B	1	9371	NM_004798.3	300244507	NP_004789.1	ENSG00000101350	ENST00000375712	ENSP00000364864
PH_hs_0007194	5.5009e-06	2.16413e-06	397.368	641.114	0.243843	0.23049	0.664506	0.156811	VPS4B	vacuolar protein sorting 4 homolog B (S. cerevisiae)	1	9525	NM_004869.3	91208441	NP_004860.2	ENSG00000119541	ENST00000238497	ENSP00000238497
PH_hs_0042297	1.5021e-05	4.71901e-06	267.711	430.557	0.256893	0.239091	0.664202	0.174495	LOC728024	chromosome X open reading frame 56 pseudogene	1	728024	NR_003671.2	301895785	-	ENSG00000018610	"ENST00000476164,ENST00000486230"	"ENSP00000420635,ENSP00000420787"
PH_hs_0044919	3.95071e-07	3.5173e-07	4597.72	7361.95	0.217112	0.21351	0.664047	0.122239	GLRX3	glutaredoxin 3	1	10539	"NM_006541.4,NM_001199868.1"	315467836;315467837	"NP_006532.2,NP_001186797.1"	ENSG00000108010	"ENST00000481034,ENST00000368644,ENST00000331244"	"ENSP00000435445,ENSP00000357633,ENSP00000330836"
PH_hs_0029350	2.41325e-06	1.17925e-06	595.12	965.92	0.234472	0.224385	0.663762	0.144759	DUSP3	dual specificity phosphatase 3	1	1845	NM_004090.3	167466211	NP_004081.1	ENSG00000108861	ENST00000590753	ENSP00000466069
PH_hs_0023854	4.00528e-07	7.50985e-07	4403.7	7059.81	0.21723	0.220141	0.663449	0.130958	CDH2	"cadherin 2, type 1, N-cadherin (neuronal)"	1	1000	NM_001792.3	215422305	NP_001783.2	ENSG00000170558	ENST00000269141	ENSP00000269141
PH_hs_0024915	1.70551e-06	9.28494e-07	733.173	1185.92	0.230828	0.222107	0.663382	0.14025	MTMR3	myotubularin related protein 3	1	8897	"NM_153051.2,NM_153050.2,NM_021090.3"	148276975;148276973;148276974	"NP_694691.1,NP_694690.1,NP_066576.1"	ENSG00000100330	"ENST00000323630,ENST00000401950"	"ENSP00000318070,ENSP00000384651"
PH_hs_0036399	3.96626e-07	3.52642e-07	4539.89	7268.47	0.217146	0.213531	0.663159	0.122743	GPR107	G protein-coupled receptor 107	1	57720	"NM_001136558.1,NM_001136557.1,NM_020960.4"	211971059;211971057;211971056	"NP_001130030.1,NP_001130029.1,NP_066011.2"	ENSG00000269797|ENSG00000148358	"ENST00000595693,ENST00000594105,ENST00000594046|ENST00000372410,ENST00000347136,ENST00000372406"	"ENSP00000469873,ENSP00000469056,ENSP00000472756|ENSP00000361487,ENSP00000336988,ENSP00000361483"
PH_hs_0044851	1.11328e-05	2.18611e-06	395.503	637.337	0.252791	0.230596	0.662964	0.162521	NPB	neuropeptide B	1	256933	NM_148896.3	251823800	NP_683694.1	ENSG00000183979	"ENST00000333383,ENST00000573081"	"ENSP00000332766,ENSP00000461824"
PH_hs_0043364	2.42229e-05	6.94255e-06	226.668	364.462	0.263857	0.243713	0.662545	0.184868	MEAF6	MYST/Esa1-associated factor 6	1	64769	"NM_001270876.1,NM_001270875.1,NM_022756.5,NR_073092.1,NR_073091.1,NR_073090.1"	400153667;400153655;400153649;400154073;400154070;400154062	"NP_001257805.1,NP_001257804.1,NP_073593.2,-"	ENSG00000163875	ENST00000373075	ENSP00000362166
PH_hs_0062451	3.88717e-07	3.48303e-07	4847.71	7737.74	0.216973	0.213428	0.662264	0.122993	MRPS18C	mitochondrial ribosomal protein S18C	1	51023	NM_016067.2	186910320	NP_057151.1	ENSG00000163319	"ENST00000509970,ENST00000507019"	"ENSP00000427014,ENSP00000427169"
PH_hs_0025982	1.31327e-05	4.23969e-06	281.703	452.273	0.25503	0.237854	0.662146	0.173224	RBFA	ribosome binding factor A (putative)	1	79863	"NM_024805.2,NM_001171967.1"	285394827;285395027	"NP_079081.2,NP_001165438.1"	ENSG00000101546	"ENST00000262197,ENST00000306735"	"ENSP00000262197,ENSP00000305696"
PH_hs_0028808	1.01089e-06	6.53865e-07	1084.83	1743	0.225637	0.218886	0.661727	0.134471	TACC2	"transforming, acidic coiled-coil containing protein 2"	1	10579	"NM_206862.2,NM_206861.1,NM_206860.1,NM_006997.2"	150418008;45827754;45827752;45827751	"NP_996744.2,NP_996743.1,NP_996742.1,NP_008928.1"	ENSG00000138162	"ENST00000453444,ENST00000358010,ENST00000334433,ENST00000260733,ENST00000369004,ENST00000368999,ENST00000360561,ENST00000369000,ENST00000369001,ENST00000515603,ENST00000515273,ENST00000513429,ENST00000369005"	"ENSP00000395048,ENSP00000350701,ENSP00000334280,ENSP00000260733,ENSP00000422815,ENSP00000357995,ENSP00000353763,ENSP00000357996,ENSP00000357997,ENSP00000427618,ENSP00000424467,ENSP00000425062,ENSP00000358001"
PH_hs_0048926	2.61023e-06	1.24778e-06	569.935	924.375	0.23532	0.224933	0.661726	0.147028	PARM1	prostate androgen-regulated mucin-like protein 1	1	25849	NM_015393.3	301336144	NP_056208.2	ENSG00000169116	"ENST00000307428,ENST00000513238"	"ENSP00000370224,ENSP00000424276"
PH_hs_0048991	1.03227e-06	6.62054e-07	1065.25	1711.84	0.225838	0.218998	0.661663	0.134748	PIK3AP1	phosphoinositide-3-kinase adaptor protein 1	1	118788	NM_152309.2	45505138	NP_689522.2	ENSG00000155629	ENST00000339364	ENSP00000339826
PH_hs_0007957	5.71065e-05	1.41857e-05	171.633	276.651	0.277862	0.252999	0.661599	0.204166	TSACC	TSSK6 activating co-chaperone	1	128229	NM_144627.3	315468046	NP_653228.1	ENSG00000163467	"ENST00000368251,ENST00000368252,ENST00000368253,ENST00000368254,ENST00000368255"	"ENSP00000357234,ENSP00000357235,ENSP00000357236,ENSP00000357237,ENSP00000357238"
PH_hs_0011496	6.56736e-06	2.4907e-06	368.452	592.015	0.246005	0.231974	0.661479	0.161558	PEA15	phosphoprotein enriched in astrocytes 15	1	8682	NM_003768.3	208431812	NP_003759.1	ENSG00000162734	"ENST00000368076,ENST00000360472"	"ENSP00000357055,ENSP00000353660"
PH_hs_0020122	1.34221e-05	4.33723e-06	278.904	447.552	0.255329	0.238115	0.661344	0.174191	HEG1	HEG homolog 1 (zebrafish)	1	57493	NM_020733.1	153792109	NP_065784.1	ENSG00000173706	ENST00000487661	ENSP00000417648
PH_hs_0062513	1.72842e-05	5.29981e-06	254.652	408.84	0.258883	0.240454	0.661332	0.178971	MROH1|LOC377711	maestro heat-like repeat family member 1|HEAT repeat-containing protein 7A-like	4	727957|377711	NM_032450.2|XM_932037.5	150010653|397139302	NP_115826.2|XP_937130.4	ENSG00000179832|ENSG00000260383	"ENST00000326134,ENST00000528919,ENST00000544576|ENST00000568089"	"ENSP00000321737,ENSP00000435565,ENSP00000437866|ENSP00000455272"
PH_hs_0027078	1.96019e-06	1.02196e-06	672.542	1087.72	0.232269	0.223013	0.661276	0.143296	ACOX3	"acyl-CoA oxidase 3, pristanoyl"	1	8310	"NM_003501.2,NM_001101667.1"	156104863;156104865	"NP_003492.2,NP_001095137.1"	ENSG00000087008	"ENST00000356406,ENST00000413009"	"ENSP00000348775,ENSP00000413994"
PH_hs_0029857	2.11592e-06	1.10317e-06	641.759	1038.62	0.233072	0.223742	0.661201	0.14467	FUNDC2|FUNDC2P2	FUN14 domain containing 2|FUN14 domain containing 2 pseudogene 2	4	65991|388965	NM_023934.3|NR_003663.1	63054874|153791543	NP_076423.2|-	ENSG00000268109|ENSG00000165775	ENST00000601583|ENST00000456179	ENSP00000468849|ENSP00000395488
PH_hs_0024670	4.38663e-05	1.13636e-05	186.558	300.257	0.273327	0.250007	0.660699	0.198721	PAWR	"PRKC, apoptosis, WT1, regulator"	1	5074	NM_002583.2	55769532	NP_002574.2	ENSG00000177425	ENST00000551712	ENSP00000448317
PH_hs_0030725	3.93972e-05	1.03872e-05	193.088	310.643	0.271541	0.248824	0.66066	0.196361	RAB3D	"RAB3D, member RAS oncogene family"	1	9545	NM_004283.3	296317240	NP_004274.1	NA	NA	NA
PH_hs_0023065	7.50418e-07	5.36131e-07	1456.09	2334.07	0.222828	0.217121	0.660658	0.131409	CSRP2BP	CSRP2 binding protein	1	57325	"NM_020536.4,NR_028402.2"	258679432;258679431	"NP_065397.3,-"	ENSG00000149474	"ENST00000435364,ENST00000489634,ENST00000377681,ENST00000278816"	"ENSP00000392318,ENSP00000425909,ENSP00000366909,ENSP00000278816"
PH_hs_0027726	4.32759e-07	3.9089e-07	3554.86	5733.2	0.217898	0.214398	0.660456	0.125616	DYNC1I2	"dynein, cytoplasmic 1, intermediate chain 2"	1	1781	"NM_001271790.1,NM_001271788.1,NM_001271786.1,NM_001378.2"	422398893;422398895;422398882;422398870	"NP_001258719.1,NP_001258717.1,NP_001258715.1,NP_001369.1"	ENSG00000077380	"ENST00000438879,ENST00000452242"	"ENSP00000392741,ENSP00000398765"
PH_hs_0045151	4.03304e-07	3.56457e-07	4312.29	6904.01	0.217289	0.213621	0.660265	0.124437	POLR1D	"polymerase (RNA) I polypeptide D, 16kDa"	1	51082	NM_015972.3	330864725	NP_057056.1	ENSG00000186184	"ENST00000399696,ENST00000302979"	"ENSP00000382603,ENSP00000302478"
PH_hs_0047708	1.13342e-06	7.05643e-07	985.026	1582.48	0.226743	0.219574	0.659865	0.136917	DCAF4L2	DDB1 and CUL4 associated factor 4-like 2	1	138009	NM_152418.3	209180471	NP_689631.1	ENSG00000176566	ENST00000319675	ENSP00000316496
PH_hs_0034862	4.24299e-07	3.67921e-07	3739.55	6013.63	0.217727	0.213887	0.658941	0.125688	VAMP5	vesicle-associated membrane protein 5	1	10791	NM_006634.2	31543930	NP_006625.1	ENSG00000168899	ENST00000306384	ENSP00000305647
PH_hs_0061525	3.99968e-05	1.0555e-05	192.155	308.754	0.27179	0.249034	0.658731	0.197973	NA	NA	1	NA	NA	NA	NA	ENSG00000048649	ENST00000308488	ENSP00000311513
PH_hs_0049143	1.76513e-05	5.5412e-06	252.786	405.063	0.259185	0.240983	0.658542	0.181503	CASZ1	castor zinc finger 1	1	54897	NM_001079843.2	395627668	NP_001073312.1	ENSG00000130940	ENST00000377022	ENSP00000366221
PH_hs_0031350	3.51596e-07	3.26859e-07	7286.96	11540	0.216119	0.212899	0.65779	0.124245	PIEZO1	piezo-type mechanosensitive ion channel component 1	1	9780	NM_001142864.2	257196141	NP_001136336.2	ENSG00000103335	"ENST00000327397,ENST00000451779,ENST00000301015,ENST00000419505,ENST00000518793"	"ENSP00000333704,ENSP00000408244,ENSP00000301015,ENSP00000406358,ENSP00000456680"
PH_hs_0048257	5.58285e-07	4.39583e-07	2152.88	3462.39	0.220139	0.215398	0.657521	0.129564	IRAK2	interleukin-1 receptor-associated kinase 2	1	3656	NM_001570.3	58530885	NP_001561.3	ENSG00000134070	ENST00000256458	ENSP00000256458
PH_hs_0025658	3.77722e-06	1.64151e-06	471.992	761.028	0.239434	0.227651	0.657064	0.15527	TFPI2	tissue factor pathway inhibitor 2	1	7980	"NM_001271004.1,NM_006528.3,NM_001271003.1"	401871060;401871057;401871058	"NP_001257933.1,NP_006519.1,NP_001257932.1"	ENSG00000105825	ENST00000545378	ENSP00000438861
PH_hs_0029720	4.58967e-07	3.86883e-07	3096.86	4986.34	0.218409	0.21431	0.65662	0.127799	CAPZA1	"capping protein (actin filament) muscle Z-line, alpha 1"	1	829	NM_006135.2	89357939	NP_006126.1	ENSG00000116489	ENST00000263168	ENSP00000263168
PH_hs_0028433	2.93532e-06	1.36219e-06	535.421	865.834	0.236604	0.225792	0.65647	0.151784	GNG5	"guanine nucleotide binding protein (G protein), gamma 5"	1	2787	NM_005274.2	187608565	NP_005265.1	ENSG00000174021	"ENST00000370641,ENST00000370645"	"ENSP00000359675,ENSP00000359679"
PH_hs_0013620	1.41776e-06	8.22972e-07	831.116	1335.1	0.228954	0.220983	0.656007	0.141978	NRAS	neuroblastoma RAS viral (v-ras) oncogene homolog	1	4893	NM_002524.4	334688826	NP_002515.1	NA	NA	NA
PH_hs_0024363	1.20864e-06	7.38556e-07	936.521	1501.28	0.227371	0.219989	0.655855	0.139985	SOD2	"superoxide dismutase 2, mitochondrial"	1	6648	NM_000636.2	67782304	NP_000627.2	ENSG00000112096	"ENST00000337404,ENST00000444946"	"ENSP00000337127,ENSP00000404804"
PH_hs_0005998	2.71151e-05	7.701e-06	218.273	349.355	0.265583	0.244999	0.655736	0.191623	WNT11	"wingless-type MMTV integration site family, member 11"	1	7481	NM_004626.2	17017973	NP_004617.2	ENSG00000085741	"ENST00000531317,ENST00000322563"	"ENSP00000431755,ENSP00000325526"
PH_hs_0001202	1.22335e-06	7.44915e-07	927.193	1486.18	0.22749	0.220067	0.655528	0.140328	PARP12	"poly (ADP-ribose) polymerase family, member 12"	1	64761	NM_022750.2	52345407	NP_073587.1	ENSG00000059378	"ENST00000473341,ENST00000263549"	"ENSP00000417730,ENSP00000263549"
PH_hs_0061181	8.72617e-06	5.14932e-06	328.342	524.033	0.249592	0.240114	0.654954	0.177612	FAM131B	"family with sequence similarity 131, member B"	1	9715	"NM_014690.4,NM_001031690.2"	164519060;164565451	"NP_055505.3,NP_001026860.2"	ENSG00000159784	"ENST00000409222,ENST00000409408,ENST00000409346,ENST00000409578,ENST00000410085,ENST00000443739"	"ENSP00000387147,ENSP00000387017,ENSP00000386984,ENSP00000386568,ENSP00000386396,ENSP00000410603"
PH_hs_0047793	3.60701e-05	9.76568e-06	198.684	318.196	0.270099	0.248021	0.654397	0.198603	TMEM87B	transmembrane protein 87B	1	84910	NM_032824.2	214831445	NP_116213.1	ENSG00000153214	ENST00000283206	ENSP00000283206
PH_hs_0000326	2.01649e-06	1.04985e-06	660.415	1063.17	0.232566	0.223269	0.654024	0.147883	SOD3	"superoxide dismutase 3, extracellular"	1	6649	NM_003102.2	118582274	NP_003093.2	ENSG00000109610	ENST00000382120	ENSP00000371554
PH_hs_0062453	1.42452e-06	8.26786e-07	828.317	1328.49	0.229002	0.221026	0.653582	0.143426	LOC732265|LOC646670|LOC440292|COMMD4	COMM domain-containing protein 4-like|uncharacterized LOC646670|uncharacterized LOC440292|COMM domain containing 4	4	732265|646670|440292|54939	"XM_003118667.1|XM_929612.3,XM_001718522.1|XM_003960593.1,XM_496078.5,XM_001714437.2|NM_017828.3"	310123328|169208213;169208947|410173054;397139590;239756355|88703049	"XP_003118715.1|XP_934705.3,XP_001718574.1|XP_003960642.1,XP_496078.5,XP_001714489.2|NP_060298.2"	ENSG00000140365	"ENST00000568301,ENST00000562789,ENST00000338995,ENST00000562610,ENST00000567195,ENST00000267935"	"ENSP00000454283,ENSP00000455750,ENSP00000340867,ENSP00000456440,ENSP00000457693,ENSP00000267935"
PH_hs_0049412	1.34192e-06	7.93864e-07	865.629	1386.09	0.228405	0.220651	0.652856	0.143049	CCNJL	cyclin J-like	1	79616	NM_024565.5	94680984	NP_078841.3	ENSG00000135083	ENST00000393977	ENSP00000377547
PH_hs_0044376	7.11965e-06	2.68294e-06	356.326	568.41	0.247009	0.232771	0.652415	0.168506	NA	NA	1	NA	NA	NA	NA	ENSG00000214944	ENST00000296794	ENSP00000296794
PH_hs_0045758	1.68565e-06	9.28578e-07	738.77	1185.92	0.230708	0.222108	0.652319	0.146412	IL1RAP	interleukin 1 receptor accessory protein	1	3556	"NM_001167929.1,NM_001167928.1,NM_002182.3"	268840315;268840213;268839967	"NP_001161401.1,NP_001161400.1,NP_002173.1"	ENSG00000196083	"ENST00000412504,ENST00000342550,ENST00000413869,ENST00000447382,ENST00000072516"	"ENSP00000412053,ENSP00000345829,ENSP00000416296,ENSP00000390541,ENSP00000072516"
PH_hs_0031052	1.82189e-05	5.62515e-06	249.988	398.454	0.259641	0.241162	0.650917	0.186732	ATP2B1	"ATPase, Ca++ transporting, plasma membrane 1"	1	490	"NM_001001323.1,NM_001682.2"	48255946;48255944	"NP_001001323.1,NP_001673.2"	ENSG00000070961	"ENST00000348959,ENST00000261173,ENST00000428670,ENST00000359142"	"ENSP00000343599,ENSP00000261173,ENSP00000392043,ENSP00000352054"
PH_hs_0046983	5.51657e-05	1.40531e-05	173.499	277.596	0.277255	0.25287	0.650838	0.210663	previous version conserved probe	NA	7	NA	NA	NA	NA	NA	NA	NA
PH_hs_0031965	4.56004e-06	1.90059e-06	432.815	693.045	0.241614	0.229144	0.65045	0.162223	OGDH	oxoglutarate (alpha-ketoglutarate) dehydrogenase (lipoamide)	1	4967	"NM_001165036.1,NM_002541.3"	259013552;259013550	"NP_001158508.1,NP_002532.2"	ENSG00000105953	ENST00000222673	ENSP00000222673
PH_hs_0031335	3.23576e-06	1.47383e-06	509.303	818.624	0.237686	0.226572	0.649701	0.157308	GNAI2	"guanine nucleotide binding protein (G protein), alpha inhibiting activity polypeptide 2"	1	2771	"NM_001166425.1,NM_002070.2"	261878574;49574535	"NP_001159897.1,NP_002061.1"	ENSG00000114353|ENSG00000263156	"ENST00000536647,ENST00000266027,ENST00000441156,ENST00000313601|ENST00000574211,ENST00000574925"	"ENSP00000444360,ENSP00000266027,ENSP00000394321,ENSP00000312999|ENSP00000460722,ENSP00000460235"
PH_hs_0049077	2.00195e-05	6.04727e-06	242.525	386.179	0.261014	0.24203	0.64928	0.189591	ATP8B1	"ATPase, aminophospholipid transporter, class I, type 8B, member 1"	1	5205	NM_005603.4	291621711	NP_005594.1	ENSG00000081923	"ENST00000536015,ENST00000283684"	"ENSP00000445359,ENSP00000283684"
PH_hs_0030451	4.23661e-07	3.68161e-07	3754.48	5997.58	0.217714	0.213892	0.649167	0.130947	PABPC3|PABPC1	"poly(A) binding protein, cytoplasmic 3|poly(A) binding protein, cytoplasmic 1"	4	5042|26986	NM_030979.2|NM_002568.3	45238848|56676313	NP_112241.2|NP_002559.2	ENSG00000151846|ENSG00000070756	"ENST00000281589,ENST00000562709,ENST00000569397|ENST00000522387,ENST00000519004,ENST00000318607,ENST00000520868"	"ENSP00000281589,ENSP00000455333,ENSP00000455059|ENSP00000429395,ENSP00000429594,ENSP00000313007,ENSP00000428021"
PH_hs_0043829	1.69875e-06	9.3568e-07	735.038	1177.42	0.230787	0.222179	0.649062	0.148422	FAIM	Fas apoptotic inhibitory molecule	1	55179	"NM_018147.3,NM_001033032.1,NM_001033031.1,NM_001033030.1"	341604771;74271889;74271916;74271910	"NP_060617.1,NP_001028204.1,NP_001028203.1,NP_001028202.1"	ENSG00000158234	"ENST00000464668,ENST00000393034,ENST00000393035,ENST00000360570,ENST00000338446"	"ENSP00000417642,ENSP00000376754,ENSP00000376755,ENSP00000353775,ENSP00000342805"
PH_hs_0034692	7.02933e-06	2.67456e-06	358.191	569.354	0.246849	0.232737	0.64712	0.171617	CHD9	chromodomain helicase DNA binding protein 9	1	80205	NM_025134.4	95147341	NP_079410.4	ENSG00000177200	"ENST00000565442,ENST00000565832"	"ENSP00000456415,ENSP00000456793"
PH_hs_0004764	3.45919e-05	9.54178e-06	201.483	321.029	0.269423	0.247721	0.647052	0.202625	RTF1	"Rtf1, Paf1/RNA polymerase II complex component, homolog (S. cerevisiae)"	1	23168	NM_015138.4	195976781	NP_055953.3	ENSG00000137815	ENST00000389629	ENSP00000374280
PH_hs_0018027	7.70056e-06	2.87873e-06	345.132	547.638	0.247995	0.233532	0.646127	0.173859	LYPD1	LY6/PLAUR domain containing 1	1	116372	"NM_144586.5,NM_001077427.2"	126273571;126273574	"NP_653187.3,NP_001070895.1"	ENSG00000150551	"ENST00000449209,ENST00000345008"	"ENSP00000396651,ENSP00000340563"
PH_hs_0047893	4.06868e-07	3.59158e-07	4201.29	6668.91	0.217365	0.213685	0.645935	0.132279	TNFRSF10B	"tumor necrosis factor receptor superfamily, member 10b"	1	8795	"NR_027140.1,NM_147187.2,NM_003842.4"	224494036;224494025;224494018	"-,NP_671716.2,NP_003833.4"	ENSG00000120889	ENST00000276431	ENSP00000276431
PH_hs_0024898	3.17695e-05	8.91771e-06	207.079	329.527	0.268062	0.246852	0.645607	0.201761	CORT|APITD1-CORT	cortistatin|APITD1-CORT readthrough	4	1325|100526739	"NM_001302.4|NM_001270517.1,NM_198544.3,NM_001243768.1,NM_199006.2,NR_037187.1"	311893368|395394018;302058295;344313173;302058296;311893330	"NP_001293.3|NP_001257446.1,NP_940946.1,NP_001230697.1,NP_950171.2,-"	ENSG00000241563|ENSG00000251503	"ENST00000320498,ENST00000377049|ENST00000470413,ENST00000400900"	"ENSP00000317110,ENSP00000366248|ENSP00000433615,ENSP00000383692"
PH_hs_0014633	2.01281e-06	1.05774e-06	661.348	1058.45	0.232547	0.22334	0.645397	0.152987	RELL1	RELT-like 1	1	768211	NM_001085400.1	146094507	NP_001078869.1	NA	NA	NA
PH_hs_0030921	1.94426e-05	5.97771e-06	244.391	388.067	0.260586	0.241891	0.645396	0.191672	RAB6A|WTH3DI	"RAB6A, member RAS oncogene family|RAB6C-like"	4	5870|150786	"NM_001243719.1,NM_001243718.1,NM_198896.1,NM_002869.4|NM_001077637.1"	344030203;344030201;38679887;38679893|117938298	"NP_001230648.1,NP_001230647.1,NP_942599.1,NP_002860.2|NP_001071105.1"	NA	NA	NA
PH_hs_0012838	1.82404e-06	9.85958e-07	702.391	1122.66	0.231521	0.222673	0.6448	0.151934	RAB10	"RAB10, member RAS oncogene family"	1	10890	NM_016131.4	256222018	NP_057215.3	ENSG00000084733	ENST00000264710	ENSP00000264710
PH_hs_0044403	3.31208e-05	9.27972e-06	204.281	324.806	0.268726	0.247362	0.644174	0.203691	ATP5J	"ATP synthase, H+ transporting, mitochondrial Fo complex, subunit F6"	1	522	"NM_001003701.1,NM_001003703.1,NM_001685.4"	51479140;51479142;51479133	"NP_001003701.1,NP_001003703.1,NP_001676.2"	ENSG00000154723	ENST00000400093	ENSP00000382965
PH_hs_0016788	9.68078e-06	3.44732e-06	315.283	499.483	0.250941	0.235516	0.644155	0.179201	MBD6	methyl-CpG binding domain protein 6	1	114785	NM_052897.3	46852160	NP_443129.3	ENSG00000166987	"ENST00000431731,ENST00000547844,ENST00000547545,ENST00000355673"	"ENSP00000390211,ENSP00000447418,ENSP00000449749,ENSP00000347896"
PH_hs_0032742	5.13949e-07	4.17872e-07	2474.69	3943.94	0.219403	0.214965	0.643452	0.136375	MRPL14	mitochondrial ribosomal protein L14	1	64928	NM_032111.2	55769542	NP_115487.2	ENSG00000180992	ENST00000372014	ENSP00000361084
PH_hs_0035419	3.93988e-05	1.13523e-05	193.088	306.866	0.271541	0.249994	0.642598	0.209512	FAM63B	"family with sequence similarity 63, member B"	1	54629	"NM_001040450.1,NM_001040453.1"	94721333;94721337	"NP_001035540.1,NP_001035543.1"	ENSG00000128923	ENST00000560289	ENSP00000453425
PH_hs_0012923	6.81382e-06	2.62616e-06	362.855	575.02	0.246462	0.232541	0.642286	0.174158	NABP2	nucleic acid binding protein 2	1	79035	NM_024068.3	207444684	NP_076973.1	ENSG00000139579	"ENST00000341463,ENST00000380198,ENST00000267023"	"ENSP00000368862,ENSP00000369545,ENSP00000267023"
PH_hs_0025504	9.89672e-07	6.50394e-07	1105.36	1751.5	0.225433	0.218838	0.642273	0.145231	LMNA	lamin A/C	1	4000	"NM_170708.3,NM_170707.3"	383792148;383792147	"NP_733822.1,NP_733821.1"	ENSG00000160789	"ENST00000347559,ENST00000368300"	"ENSP00000292304,ENSP00000357283"
PH_hs_0033555	3.00987e-05	8.60192e-06	210.811	334.248	0.267209	0.246393	0.640526	0.20407	KIAA2026	KIAA2026	1	158358	NM_001017969.2	148612837	NP_001017969.2	ENSG00000183354	ENST00000513355	ENSP00000444993
PH_hs_0048513	6.79604e-07	3.53569e-07	4551.08	7175.94	0.221916	0.213553	0.640353	0.137651	HIF1A	"hypoxia inducible factor 1, alpha subunit (basic helix-loop-helix transcription factor)"	1	3091	"NM_001243084.1,NM_181054.2,NM_001530.3"	340545530;194473734;194473733	"NP_001230013.1,NP_851397.1,NP_001521.1"	ENSG00000100644	"ENST00000323441,ENST00000394997,ENST00000337138"	"ENSP00000323326,ENSP00000378446,ENSP00000338018"
PH_hs_0032724	6.72934e-07	5.01127e-07	1656.63	2623	0.221826	0.216531	0.64029	0.141477	RHPN2	"rhophilin, Rho GTPase binding protein 2"	1	85415	NM_033103.4	228008332	NP_149094.3	ENSG00000131941	"ENST00000254260,ENST00000544458"	"ENSP00000254260,ENSP00000439785"
PH_hs_0045771	3.2217e-05	9.12525e-06	206.147	326.694	0.268284	0.247147	0.639454	0.206305	previous version conserved probe	NA	7	NA	NA	NA	NA	NA	NA	NA
PH_hs_0005726	7.72387e-07	5.50839e-07	1410.38	2226.43	0.223095	0.217359	0.639259	0.143823	SPATA20	spermatogenesis associated 20	1	64847	"NM_001258373.1,NM_001258372.1,NM_022827.3"	385648254;385648252;385648251	"NP_001245302.1,NP_001245301.1,NP_073738.2"	ENSG00000006282	"ENST00000393244,ENST00000503127,ENST00000356488,ENST00000006658,ENST00000504334"	"ENSP00000376935,ENSP00000426228,ENSP00000348878,ENSP00000006658,ENSP00000424215"
PH_hs_0061008	2.03274e-05	6.26186e-06	240.66	380.514	0.261239	0.242452	0.639222	0.196741	QKI	"QKI, KH domain containing, RNA binding"	1	9444	"NM_206855.2,NM_206854.2,NM_206853.2,NM_006775.2"	291042698;291042697;291045434;291042695	"NP_996737.1,NP_996736.1,NP_996735.1,NP_006766.1"	NA	NA	NA
PH_hs_0021994	4.82705e-05	1.2825e-05	180.961	287.038	0.274947	0.251626	0.638712	0.21597	PHF17	PHD finger protein 17	1	79960	NM_024900.3	111154093	NP_079176.2	ENSG00000077684	"ENST00000413543,ENST00000511647"	"ENSP00000404211,ENSP00000423737"
PH_hs_0042321	5.74345e-07	4.50462e-07	2060.53	3268.83	0.220392	0.215608	0.638651	0.140463	OR1I1	"olfactory receptor, family 1, subfamily I, member 1"	1	126370	NM_001004713.1	52317161	NP_001004713.1	ENSG00000094661	ENST00000209540	ENSP00000209540
PH_hs_0047796	3.37014e-06	1.53297e-06	499.975	796.907	0.238142	0.226964	0.638383	0.164899	CHMP4C	charged multivesicular body protein 4C	1	92421	NM_152284.3	62526041	NP_689497.1	ENSG00000164695	ENST00000297265	ENSP00000297265
PH_hs_0061400	3.33822e-07	3.16461e-07	9806.42	15448.1	0.215681	0.212632	0.638126	0.134403	CHP1|LOC729603	calcineurin-like EF-hand protein 1|calcium binding protein P22 pseudogene	4	11261|729603	NM_007236.4|NR_003288.2	156071504|221218974	NP_009167.1|-	ENSG00000187446	ENST00000334660	ENSP00000335632
PH_hs_0022714	4.86151e-06	2.04575e-06	419.755	665.663	0.242368	0.229904	0.637773	0.171372	CADM1	cell adhesion molecule 1	1	23705	"NM_001098517.1,NM_014333.3"	148664210;148664189	"NP_001091987.1,NP_055148.3"	ENSG00000182985	"ENST00000536727,ENST00000537058,ENST00000452722,ENST00000542447"	"ENSP00000440322,ENSP00000439817,ENSP00000395359,ENSP00000439176"
PH_hs_0049104	0.000162949	1.80596e-06	450.538	715.706	0.298307	0.22862	0.637541	0.202613	NAPG	"N-ethylmaleimide-sensitive factor attachment protein, gamma"	1	8774	NM_003826.2	215422304	NP_003817.1	ENSG00000134265	ENST00000322897	ENSP00000324628
PH_hs_0049088	8.53122e-07	5.90185e-07	1271.39	2002.65	0.224024	0.21797	0.636298	0.146846	INSR	insulin receptor	1	3643	"NM_001079817.1,NM_000208.2"	119395737;119395735	"NP_001073285.1,NP_000199.2"	ENSG00000171105	ENST00000341500	ENSP00000342838
PH_hs_0010851	5.33967e-07	4.29393e-07	2315.18	3670.12	0.219742	0.215197	0.636252	0.140966	EXT1	exostosin 1	1	2131	NM_000127.2	46370065	NP_000118.2	ENSG00000182197	ENST00000437196	ENSP00000407299
PH_hs_0047826	1.24889e-05	4.26034e-06	286.367	451.329	0.254342	0.23791	0.636051	0.189286	GNA12	guanine nucleotide binding protein (G protein) alpha 12	1	2768	NM_007353.2	42476110	NP_031379.2	ENSG00000146535	ENST00000275364	ENSP00000275364
PH_hs_0043191	3.10036e-06	1.44753e-06	520.497	829.01	0.23721	0.226393	0.635811	0.165241	ESRRA	estrogen-related receptor alpha	1	2101	NM_004451.3	18860919	NP_004442.3	ENSG00000173153	"ENST00000405666,ENST00000000442,ENST00000406310"	"ENSP00000384851,ENSP00000000442,ENSP00000385971"
PH_hs_0026426	2.40643e-06	1.20618e-06	596.053	948.924	0.234442	0.224603	0.635261	0.161747	ZNF407	zinc finger protein 407	1	55628	NM_017757.2	134133287	NP_060227.2	ENSG00000215421	ENST00000299687	ENSP00000299687
PH_hs_0026447	4.50909e-06	7.13919e-07	988.757	1560.77	0.241482	0.21968	0.634835	0.159603	OTUB1	"OTU domain, ubiquitin aldehyde binding 1"	1	55611	"NM_017670.2,NR_003089.1"	109148507;109148511	"NP_060140.2,-"	ENSG00000167770	"ENST00000422031,ENST00000535140,ENST00000543988,ENST00000543004,ENST00000538426,ENST00000428192,ENST00000535715,ENST00000541478"	"ENSP00000416973,ENSP00000444968,ENSP00000441328,ENSP00000437453,ENSP00000444357,ENSP00000402551,ENSP00000440211,ENSP00000439142"
PH_hs_0025813	4.98876e-05	1.33095e-05	179.096	283.261	0.275511	0.252128	0.634292	0.219898	TTYH3	tweety homolog 3 (Drosophila)	1	80727	NM_025250.2	53831992	NP_079526.1	ENSG00000136295	"ENST00000403167,ENST00000407643,ENST00000258796"	"ENSP00000385015,ENSP00000385316,ENSP00000258796"
PH_hs_0031192	8.51248e-07	5.89999e-07	1274.19	2003.6	0.224004	0.217967	0.633874	0.148265	MED31	mediator complex subunit 31	1	51003	NM_016060.2	153792355	NP_057144.1	ENSG00000108590	"ENST00000574128,ENST00000575197"	"ENSP00000459723,ENSP00000458248"
PH_hs_0048552	3.93931e-05	1.09032e-05	193.088	304.978	0.271539	0.24946	0.633483	0.214974	previous version conserved probe	NA	7	NA	NA	NA	NA	NA	NA	NA
PH_hs_0026732	1.96577e-05	6.15292e-06	243.458	383.346	0.260747	0.242239	0.633442	0.20002	IFNAR2	"interferon (alpha, beta and omega) receptor 2"	1	3455	NM_207585.1	46488936	NP_997468.1	ENSG00000159110	"ENST00000382241,ENST00000342101,ENST00000342136"	"ENSP00000371676,ENSP00000343289,ENSP00000343957"
PH_hs_0017379	1.88804e-06	1.0189e-06	687.466	1090.55	0.231878	0.222984	0.633188	0.159512	FRMD8	FERM domain containing 8	1	83786	NM_031904.3	153285459	NP_114110.1	ENSG00000126391	"ENST00000355991,ENST00000317568"	"ENSP00000348270,ENSP00000319726"
PH_hs_0003192	1.57761e-05	5.17475e-06	263.047	413.561	0.257583	0.240172	0.631903	0.196675	TMEM133	transmembrane protein 133	1	83935	NM_032021.2	23510354	NP_114410.1	ENSG00000170647	ENST00000303130	ENSP00000303999
PH_hs_0001040	2.25441e-05	6.89911e-06	232.265	365.407	0.262775	0.243635	0.631848	0.203966	SLC12A4	"solute carrier family 12 (potassium/chloride transporters), member 4"	1	6560	"NM_001145964.1,NM_001145963.1,NM_001145962.1,NM_001145961.1,NM_005072.4"	225579066;225579064;225579062;225579060;225579059	"NP_001139436.1,NP_001139435.1,NP_001139434.1,NP_001139433.1,NP_005063.1"	ENSG00000124067	"ENST00000338335,ENST00000570616,ENST00000537830,ENST00000576616,ENST00000541864,ENST00000572037,ENST00000316341"	"ENSP00000343374,ENSP00000463148,ENSP00000445962,ENSP00000458902,ENSP00000438334,ENSP00000461403,ENSP00000318557"
PH_hs_0049141	1.26298e-06	7.72866e-07	904.806	1426.69	0.227804	0.220404	0.631694	0.154828	CAP2	"CAP, adenylate cyclase-associated protein, 2 (yeast)"	1	10486	NM_006366.2	41327719	NP_006357.1	ENSG00000112186	ENST00000229922	ENSP00000229922
PH_hs_0023704	2.05028e-06	1.08109e-06	653.886	1036.73	0.23274	0.223549	0.631282	0.161896	previous version conserved probe	NA	7	NA	NA	NA	NA	NA	NA	NA
PH_hs_0015296	3.06835e-06	1.45907e-06	523.295	830.899	0.237095	0.226472	0.631191	0.168161	GLRX5	glutaredoxin 5	1	51218	NM_016417.2	42516575	NP_057501.2	ENSG00000182512	"ENST00000557731,ENST00000331334"	"ENSP00000451800,ENSP00000328570"
PH_hs_0005145	2.3362e-05	7.12048e-06	229.466	360.686	0.263311	0.244025	0.630501	0.205659	ZNF608	zinc finger protein 608	1	57507	NM_020747.2	153945754	NP_065798.2	ENSG00000168916	"ENST00000306315,ENST00000504926"	"ENSP00000307746,ENSP00000427657"
PH_hs_0000999	1.00693e-06	6.62629e-07	1088.57	1709.95	0.225599	0.219005	0.629594	0.153062	ACOT13	acyl-CoA thioesterase 13	1	55856	"NM_001160094.1,NM_018473.3"	231567182;231567103	"NP_001153566.1,NP_060943.1"	ENSG00000112304	ENST00000230048	ENSP00000230048
PH_hs_0046039	5.07992e-07	4.16039e-07	2528.79	3991.15	0.2193	0.214927	0.629299	0.144444	TMEM14C	transmembrane protein 14C	1	51522	"NM_001165258.1,NM_016462.3"	259089437;259089436	"NP_001158730.1,NP_057546.1"	ENSG00000111843	"ENST00000541412,ENST00000229563"	"ENSP00000444561,ENSP00000229563"
PH_hs_0031635	3.85722e-07	3.48288e-07	4977.37	7763.24	0.216907	0.213427	0.629036	0.141328	ARPC5	"actin related protein 2/3 complex, subunit 5, 16kDa"	1	10092	"NM_001270439.1,NM_005717.3"	394025703;394025702	"NP_001257368.1,NP_005708.1"	ENSG00000162704	ENST00000367534	ENSP00000356504
PH_hs_0018132	4.96436e-06	2.38212e-06	418.823	659.998	0.242616	0.231501	0.628812	0.179265	FAM73A	"family with sequence similarity 73, member A"	1	374986	"NM_001270384.1,NM_198549.3"	393290852;393290876	"NP_001257313.1,NP_940951.1"	ENSG00000180488	ENST00000370791	ENSP00000359827
PH_hs_0014145	8.25048e-06	3.11145e-06	335.804	525.921	0.248873	0.234382	0.62839	0.186745	TP53TG1	TP53 target 1 (non-protein coding)	1	11257	NR_015381.1	168823573	-	NA	NA	NA
PH_hs_0025607	1.34174e-05	5.9021e-05	278.904	437.166	0.255324	0.275078	0.628078	0.242512	MYO1E	myosin IE	1	4643	NM_004998.3	368711281	NP_004989.2	NA	NA	NA
PH_hs_0010859	8.85297e-06	3.2965e-06	326.476	510.814	0.249778	0.235019	0.626785	0.189128	JMJD4	jumonji domain containing 4	1	65094	"NM_001161465.1,NM_023007.2"	239788848;239788846	"NP_001154937.1,NP_075383.2"	ENSG00000081692	"ENST00000438896,ENST00000366758"	"ENSP00000387830,ENSP00000355720"
PH_hs_0001608	1.30668e-05	4.4787e-06	281.703	440.943	0.25496	0.238485	0.626201	0.196867	CABLES1	Cdk5 and Abl enzyme substrate 1	1	91768	"NM_001256438.1,NM_001100619.2,NM_138375.2,NR_023359.1"	374253773;189217870;189217869;189217871	"NP_001243367.1,NP_001094089.1,NP_612384.1,-"	ENSG00000134508	"ENST00000420687,ENST00000579963"	"ENSP00000413851,ENSP00000464435"
PH_hs_0027118	1.66649e-06	9.38946e-07	744.366	1173.64	0.230591	0.222212	0.625971	0.162259	SERPINB6	"serpin peptidase inhibitor, clade B (ovalbumin), member 6"	1	5269	"NM_001195291.2,NM_001271825.1,NM_001271824.1,NM_001271823.1,NM_001271822.1,NM_004568.5"	425876795;425876771;425876769;425876767;425876765;305682590	"NP_001182220.2,NP_001258754.1,NP_001258753.1,NP_001258752.1,NP_001258751.1,NP_004559.4"	ENSG00000124570	"ENST00000335686,ENST00000380546,ENST00000380539,ENST00000380529,ENST00000380524,ENST00000380520,ENST00000380500"	"ENSP00000338358,ENSP00000369919,ENSP00000369912,ENSP00000369901,ENSP00000369896,ENSP00000369891,ENSP00000369869"
PH_hs_0019648	4.20181e-05	1.58277e-05	189.356	297.424	0.272607	0.254515	0.624955	0.227713	CCDC120	coiled-coil domain containing 120	1	90060	"NM_001163321.2,NM_001271836.1,NM_001271835.1,NM_001163323.2,NM_001163322.2,NM_033626.3"	425905347;425905345;425905343;425905342;425905341;425905340	"NP_001156793.2,NP_001258765.1,NP_001258764.1,NP_001156795.1,NP_001156794.1,NP_296375.1"	ENSG00000147144	"ENST00000536628,ENST00000422185,ENST00000376396"	"ENSP00000443351,ENSP00000416445,ENSP00000365577"
PH_hs_0027161	5.92282e-07	4.6194e-07	1968.19	3090.38	0.220669	0.215825	0.624778	0.14908	RGL1	ral guanine nucleotide dissociation stimulator-like 1	1	23179	NM_015149.3	93102366	NP_055964.3	ENSG00000143344	"ENST00000304685,ENST00000360851,ENST00000367531"	"ENSP00000303192,ENSP00000354097,ENSP00000356501"
PH_hs_0023167	4.06637e-05	1.13629e-05	191.222	300.257	0.272063	0.250006	0.624629	0.222034	SNX24	sorting nexin 24	1	28966	NM_014035.2	196259810	NP_054754.1	ENSG00000064652	ENST00000261369	ENSP00000261369
PH_hs_0044975	1.43588e-06	8.47535e-07	823.654	1295.45	0.229082	0.221256	0.624586	0.161027	previous version conserved probe	NA	7	NA	NA	NA	NA	NA	NA	NA
PH_hs_0043466	3.17675e-05	1.04763e-05	207.079	324.806	0.268061	0.248936	0.6243	0.218705	previous version conserved probe	NA	7	NA	NA	NA	NA	NA	NA	NA
PH_hs_0001471	3.77585e-07	3.43628e-07	5371	8323.15	0.216725	0.213315	0.623573	0.144314	NDUFB9	"NADH dehydrogenase (ubiquinone) 1 beta subcomplex, 9, 22kDa"	1	4715	NM_005005.2	144226212	NP_004996.1	ENSG00000147684	"ENST00000517367,ENST00000522532,ENST00000518008,ENST00000276689"	"ENSP00000430322,ENSP00000431115,ENSP00000428282,ENSP00000276689"
PH_hs_0010870	1.197e-06	7.48711e-07	943.051	1477.68	0.227276	0.220114	0.62347	0.159211	YPEL5	yippee-like 5 (Drosophila)	1	51646	"NM_001127401.1,NM_001127400.1,NM_001127399.1,NM_016061.2"	188528709;188528707;188528705;188528704	"NP_001120873.1,NP_001120872.1,NP_001120871.1,NP_057145.1"	ENSG00000119801	"ENST00000402003,ENST00000261353,ENST00000379519,ENST00000379520"	"ENSP00000383974,ENSP00000261353,ENSP00000368834,ENSP00000368835"
PH_hs_0010837	6.44999e-06	2.58111e-06	371.25	580.685	0.245782	0.232355	0.62272	0.186126	TRIM24	tripartite motif containing 24	1	8805	"NM_015905.2,NM_003852.3"	47419910;47419908	"NP_056989.2,NP_003843.3"	ENSG00000122779	"ENST00000415680,ENST00000452999"	"ENSP00000390829,ENSP00000402079"
PH_hs_0028882	3.99977e-05	1.12678e-05	192.155	301.201	0.27179	0.249895	0.622157	0.223469	RNF141	ring finger protein 141	1	50862	NM_016422.3	38045936	NP_057506.2	ENSG00000110315	"ENST00000533412,ENST00000528665"	"ENSP00000435086,ENSP00000434320"
PH_hs_0042265	3.89502e-07	3.50606e-07	4815.06	7480.92	0.21699	0.213483	0.621336	0.146025	CCNI	cyclin I	1	10983	NM_006835.2	17738314	NP_006826.1	ENSG00000118816	"ENST00000237654,ENST00000515468"	"ENSP00000237654,ENSP00000425935"
PH_hs_0029814	2.81716e-05	8.42555e-06	215.474	337.08	0.266175	0.24613	0.621332	0.216187	KCNK15	"potassium channel, subfamily K, member 15"	1	60598	NM_022358.3	333440482	NP_071753.2	ENSG00000124249	ENST00000372861	ENSP00000361952
PH_hs_0012103	2.00705e-06	1.07555e-06	662.281	1042.4	0.232517	0.2235	0.620773	0.168318	TSPAN10	tetraspanin 10	1	83882	NM_031945.3	119120833	NP_114151.3	ENSG00000182612	ENST00000328585	ENSP00000331620
PH_hs_0011530	4.05597e-05	9.75592e-06	203.348	318.196	0.272021	0.248008	0.620503	0.222409	STOML1	stomatin (EPB72)-like 1	1	9399	"NM_001256677.1,NM_001256676.1,NM_001256675.1,NM_001256674.1,NM_001256673.1,NM_001256672.1,NM_004809.4"	375493510;375493508;375493506;375493504;375493502;375493500;375493499	"NP_001243606.1,NP_001243605.1,NP_001243604.1,NP_001243603.1,NP_001243602.1,NP_001243601.1,NP_004800.2"	ENSG00000067221	"ENST00000316911,ENST00000561656,ENST00000316900,ENST00000564777"	"ENSP00000319384,ENSP00000456853,ENSP00000319323,ENSP00000456343"
PH_hs_0039950	5.14984e-07	4.20919e-07	2465.36	3866.51	0.219421	0.215027	0.620377	0.150006	CHMP3|RNF103-CHMP3	charged multivesicular body protein 3|RNF103-CHMP3 readthrough	4	51652|100526767	"NM_001193517.1,NM_001005753.2,NM_016079.3,NR_036454.1|NM_001198954.1"	301898720;301898689;301898687;301898761|312147343	"NP_001180446.1,NP_001005753.1,NP_057163.1,-|NP_001185883.1"	ENSG00000115561	ENST00000409727	ENSP00000387045
PH_hs_0040588	7.60936e-07	5.4968e-07	1433.7	2233.98	0.222957	0.217341	0.620201	0.15516	KDM2A	lysine (K)-specific demethylase 2A	1	22992	"NM_001256405.1,NM_012308.2,NR_027473.1"	373938466;226437603;226437604	"NP_001243334.1,NP_036440.1,-"	ENSG00000173120	"ENST00000308783,ENST00000530342,ENST00000529006"	"ENSP00000309302,ENSP00000435776,ENSP00000432786"
PH_hs_0001839	7.90817e-07	5.64872e-07	1374.93	2139.56	0.223315	0.217581	0.61947	0.156134	ABCB1	"ATP-binding cassette, sub-family B (MDR/TAP), member 1"	1	5243	NM_000927.4	318037598	NP_000918.2	ENSG00000085563	ENST00000265724	ENSP00000265724
PH_hs_0030190	4.50917e-07	3.85318e-07	3221.86	5056.21	0.218255	0.214276	0.619417	0.148944	SHC1	SHC (Src homology 2 domain containing) transforming protein 1	1	6464	"NM_001130041.1,NM_001130040.1,NM_183001.4,NM_003029.4,NM_001202859.1"	194239667;194239663;194239661;194239660;322302754	"NP_001123513.1,NP_001123512.1,NP_892113.4,NP_003020.2,NP_001189788.1"	ENSG00000160691	"ENST00000368450,ENST00000368453,ENST00000368449,ENST00000448116,ENST00000368445"	"ENSP00000357435,ENSP00000357438,ENSP00000357434,ENSP00000401303,ENSP00000357430"
PH_hs_0026695	4.42408e-07	3.80023e-07	3383.23	5310.2	0.218089	0.214159	0.619273	0.148785	HYPK|SERF2-C15ORF63	huntingtin interacting protein K|SERF2-C15orf63 readthrough	4	25764|100529067	"NM_001199885.1,NM_016400.3|NR_037673.1"	315468519;315467862|315467864	"NP_001186814.1,NP_057484.3|-"	ENSG00000242028|ENSG00000140264	"ENST00000442995,ENST00000406925|ENST00000600633,ENST00000448830,ENST00000409617"	"ENSP00000401155,ENSP00000384474|ENSP00000469281,ENSP00000391027,ENSP00000386290"
PH_hs_0002641	5.80258e-07	4.56465e-07	2028.82	3172.52	0.220484	0.215722	0.618253	0.152829	PMVK	phosphomevalonate kinase	1	10654	NM_006556.3	115648064	NP_006547.1	ENSG00000163344	ENST00000368467	ENSP00000357452
PH_hs_0005675	1.71895e-06	9.6519e-07	729.442	1144.37	0.230909	0.222472	0.618128	0.167747	PRR5	proline rich 5 (renal)	1	55615	"NM_001198721.1,NM_181333.3,NM_001017529.2,NM_001017528.2,NM_001017530.1,NM_015366.3"	311078515;311078514;311078513;311078512;66346657;66346651	"NP_001185650.1,NP_851850.1,NP_001017529.1,NP_001017528.1,NP_001017530.1,NP_056181.2"	ENSG00000186654	"ENST00000455389,ENST00000432916,ENST00000336985,ENST00000403581,ENST00000404016,ENST00000006251"	"ENSP00000405404,ENSP00000392026,ENSP00000337464,ENSP00000384848,ENSP00000385117,ENSP00000006251"
PH_hs_0032656	6.01231e-06	3.02916e-06	382.444	596.736	0.244921	0.234088	0.618105	0.190968	TOMM40L	translocase of outer mitochondrial membrane 40 homolog (yeast)-like	1	84134	NM_032174.4	90265810	NP_115550.2	ENSG00000158882	"ENST00000367987,ENST00000367988"	"ENSP00000356966,ENSP00000356967"
PH_hs_0049309	1.14808e-05	9.11183e-06	295.694	459.827	0.253204	0.247128	0.617321	0.213038	MPP5	"membrane protein, palmitoylated 5 (MAGUK p55 subfamily member 5)"	1	64398	"NM_022474.3,NM_001256550.1"	375065849;375065851	"NP_071919.2,NP_001243479.1"	ENSG00000072415	"ENST00000555925,ENST00000261681"	"ENSP00000451488,ENSP00000261681"
PH_hs_0048572	1.28243e-05	4.47882e-06	283.568	440.943	0.254704	0.238486	0.616902	0.203034	UBAP2L	ubiquitin associated protein 2-like	1	9898	NM_014847.3	188497757	NP_055662.3	ENSG00000143569	"ENST00000428931,ENST00000361546"	"ENSP00000389445,ENSP00000355343"
PH_hs_0001893	3.64074e-06	1.66949e-06	480.387	752.53	0.239015	0.227822	0.615107	0.181401	PRDM4	PR domain containing 4	1	11108	NM_012406.3	41349473	NP_036538.3	ENSG00000110851	ENST00000228437	ENSP00000228437
PH_hs_0019848	4.59466e-07	3.88479e-07	3143.5	4917.41	0.218419	0.214345	0.614965	0.151866	NR0B2	"nuclear receptor subfamily 0, group B, member 2"	1	8431	NM_021969.2	208431803	NP_068804.1	ENSG00000131910	ENST00000254227	ENSP00000254227
PH_hs_0010846	3.39809e-07	3.2072e-07	8770.09	13507.8	0.215831	0.212742	0.614946	0.148277	PPP1CA	"protein phosphatase 1, catalytic subunit, alpha isozyme"	1	5499	"NM_001008709.1,NM_206873.1,NM_002708.3"	56790944;45827797;45827796	"NP_001008709.1,NP_996756.1,NP_002699.1"	ENSG00000172531	"ENST00000376745,ENST00000312989"	"ENSP00000365936,ENSP00000326031"
PH_hs_0043594	1.12687e-06	7.22144e-07	989.69	1539.99	0.226687	0.219784	0.6144	0.16417	SOGA2	SOGA family member 2	1	23255	NM_015210.3	163644315	NP_056025.2	ENSG00000168502	"ENST00000306285,ENST00000400050,ENST00000518815,ENST00000359865,ENST00000517570"	"ENSP00000303670,ENSP00000382924,ENSP00000463465,ENSP00000352927,ENSP00000429556"
PH_hs_0001010	9.68187e-06	3.59797e-06	315.283	489.097	0.250943	0.235994	0.614384	0.199398	ATF5	activating transcription factor 5	1	22809	"NM_012068.5,NM_001193646.1"	302370954;302370955	"NP_036200.2,NP_001180575.1"	ENSG00000169136	"ENST00000423777,ENST00000595125"	"ENSP00000396954,ENSP00000470633"
PH_hs_0010721	4.62457e-07	3.92314e-07	3045.56	4759.73	0.218475	0.214428	0.613837	0.152709	CHCHD1	coiled-coil-helix-coiled-coil-helix domain containing 1	1	118487	NM_203298.2	187608625	NP_976043.1	ENSG00000172586	"ENST00000372833,ENST00000372837"	"ENSP00000361923,ENSP00000361928"
PH_hs_0003789	3.22411e-06	1.52444e-06	510.236	799.74	0.237646	0.226908	0.613625	0.180397	TIGD2	tigger transposable element derived 2	1	166815	NM_145715.2	124256528	NP_663761.1	ENSG00000180346	ENST00000317005	ENSP00000317170
PH_hs_0023604	2.67595e-05	8.18788e-06	219.206	340.857	0.265379	0.245768	0.613598	0.220708	FBXW4|FBXW4P1	F-box and WD repeat domain containing 4|F-box and WD repeat domain containing 4 pseudogene 1	4	6468|26226	NM_022039.3|NR_033408.1	63079686|291463309	NP_071322.1|-	ENSG00000107829	"ENST00000389046,ENST00000331272"	"ENSP00000373698,ENSP00000359149"
PH_hs_0035831	3.36241e-07	3.18381e-07	9357.75	14457.6	0.215742	0.212681	0.613397	0.149098	NUTF2	nuclear transport factor 2	1	10204	NM_005796.1	5031984	NP_005787.1	ENSG00000102898	ENST00000568396	ENSP00000457022
PH_hs_0004094	6.35149e-07	4.86455e-07	1785.36	2776.9	0.2213	0.216272	0.613138	0.157217	PKN2	protein kinase N2	1	5586	NM_006256.2	106507281	NP_006247.1	ENSG00000065243	ENST00000544045	ENSP00000439643
PH_hs_0023002	5.76033e-07	4.54962e-07	2051.21	3196.13	0.220419	0.215694	0.612906	0.156088	RAB21	"RAB21, member RAS oncogene family"	1	23011	NM_014999.2	141803439	NP_055814.1	NA	NA	NA
PH_hs_0047675	1.36647e-05	4.74226e-06	277.039	429.612	0.255576	0.239149	0.61284	0.207196	RAPGEF5	Rap guanine nucleotide exchange factor (GEF) 5	1	9771	NM_012294.3	119392076	NP_036426.3	ENSG00000136237	"ENST00000344041,ENST00000401957"	"ENSP00000343656,ENSP00000384044"
PH_hs_0009109	8.75196e-07	6.07631e-07	1239.68	1920.51	0.224265	0.218229	0.612142	0.162158	ELF4	E74-like factor 4 (ets domain transcription factor)	1	2000	"NM_001127197.1,NM_001421.3"	187608766;187608760	"NP_001120669.1,NP_001412.1"	ENSG00000102034	"ENST00000308167,ENST00000335997"	"ENSP00000311280,ENSP00000338608"
PH_hs_0047843	1.33633e-06	8.13356e-07	867.495	1351.15	0.228364	0.220875	0.612139	0.168039	SIKE1	suppressor of IKBKE 1	1	80143	"NM_001102396.1,NM_025073.2,NR_049742.1,NR_049741.1"	156151378;156151376;387942383;387942382	"NP_001095866.1,NP_079349.2,-"	ENSG00000052723	ENST00000369528	ENSP00000358541
PH_hs_0009571	9.01113e-07	6.21021e-07	1205.16	1867.63	0.224541	0.218424	0.61209	0.162608	HSF2	heat shock transcription factor 2	1	3298	"NM_001135564.1,NM_004506.3"	207113146;207113145	"NP_001129036.1,NP_004497.1"	ENSG00000025156	"ENST00000452194,ENST00000368455"	"ENSP00000400380,ENSP00000357440"
PH_hs_0022889	0.000421641	6.74753e-06	247.189	383.346	0.321149	0.243363	0.612015	0.25234	CYP19A1	"cytochrome P450, family 19, subfamily A, polypeptide 1"	1	1588	"NM_000103.3,NM_031226.2"	189181656;189181655	"NP_000094.2,NP_112503.1"	ENSG00000137869	"ENST00000559878,ENST00000396404"	"ENSP00000453149,ENSP00000379685"
PH_hs_0035706	7.91322e-07	5.67133e-07	1374	2126.34	0.223321	0.217617	0.611622	0.161131	WIPI2	"WD repeat domain, phosphoinositide interacting 2"	1	26100	"NM_001033520.1,NM_001033519.1,NM_016003.3,NM_015610.3,NM_001033518.1"	75677339;75677330;75677338;75677333;75677328	"NP_001028692.1,NP_001028691.1,NP_057087.2,NP_056425.1,NP_001028690.1"	NA	NA	NA
PH_hs_0043236	1.86354e-06	1.02734e-06	693.063	1083	0.231743	0.223062	0.611126	0.173558	TXNRD2	thioredoxin reductase 2	1	10587	NM_006440.3	87196331	NP_006431.2	ENSG00000184470	"ENST00000400525,ENST00000400521,ENST00000400518"	"ENSP00000383369,ENSP00000383365,ENSP00000383362"
PH_hs_0007455	2.78113e-05	8.48047e-06	216.407	336.136	0.265975	0.246212	0.611104	0.223381	PHTF2	putative homeodomain transcription factor 2	1	57157	"NM_001127358.1,NM_001127357.1,NM_020432.4"	188219570;188219568;188219564	"NP_001120830.1,NP_001120829.1,NP_065165.3"	ENSG00000006576	"ENST00000416283,ENST00000248550,ENST00000275575,ENST00000307305"	"ENSP00000400958,ENSP00000248550,ENSP00000275575,ENSP00000307699"
PH_hs_0033976	3.41416e-07	1.84327e-06	8530.36	13065.9	0.215871	0.228829	0.6109	0.172612	NA	NA	5	NA	NA	NA	NA	NA	NA	NA
PH_hs_0048251	2.03445e-05	6.56741e-06	240.66	372.96	0.261251	0.243032	0.610814	0.216847	RNF187	ring finger protein 187	1	149603	NM_001010858.2	256225837	NP_001010858.2	ENSG00000168159	ENST00000305943	ENSP00000306396
PH_hs_0005614	1.5935e-05	5.38516e-06	262.114	406.007	0.257725	0.240643	0.610792	0.211784	AGR3	anterior gradient 3 homolog (Xenopus laevis)	1	155465	NM_176813.3	38455428	NP_789783.1	ENSG00000173467	"ENST00000402239,ENST00000310398"	"ENSP00000386016,ENSP00000308606"
PH_hs_0006014	8.28534e-07	5.85693e-07	1309.64	2025.32	0.22375	0.217902	0.610608	0.162408	SUCO	SUN domain containing ossification factor	1	51430	"NM_016227.2,NM_014283.3"	170784830;170784827	"NP_057311.2,NP_055098.1"	ENSG00000094975	"ENST00000263688,ENST00000367723"	"ENSP00000263688,ENSP00000356696"
PH_hs_0030319	4.28314e-07	3.73127e-07	3649.07	5686.93	0.217808	0.214005	0.610461	0.153873	RPL14	ribosomal protein L14	1	9045	"NM_001034996.2,NM_003973.4"	386869338;386869335	"NP_001030168.1,NP_003964.3"	ENSG00000188846	"ENST00000396203,ENST00000338970"	"ENSP00000379506,ENSP00000345156"
PH_hs_0024082	8.63373e-07	6.02924e-07	1256.47	1943.17	0.224137	0.21816	0.609925	0.163414	TBX3	T-box 3	1	6926	"NM_016569.3,NM_005996.3"	47419906;47419904	"NP_057653.3,NP_005987.3"	ENSG00000135111	"ENST00000257566,ENST00000349155"	"ENSP00000257566,ENSP00000257567"
PH_hs_0015747	5.18868e-07	4.24297e-07	2432.72	3785.31	0.219488	0.215095	0.60911	0.157152	IBTK	inhibitor of Bruton agammaglobulinemia tyrosine kinase	1	25998	NM_015525.2	57863303	NP_056340.2	ENSG00000005700	ENST00000306270	ENSP00000305721
PH_hs_0015557	1.22687e-05	4.37633e-06	288.232	445.664	0.2541	0.238218	0.609007	0.207827	PLXND1	plexin D1	1	23129	NM_015103.2	157694523	NP_055918.2	ENSG00000004399	"ENST00000393239,ENST00000512744,ENST00000504689,ENST00000324093"	"ENSP00000376931,ENSP00000426540,ENSP00000426162,ENSP00000317128"
PH_hs_0030485	0.000215319	6.88074e-07	1054.05	1631.58	0.304512	0.219346	0.608061	0.217041	TMEM185A	transmembrane protein 185A	1	84548	"NM_001174092.1,NM_032508.2"	291575180;291575179	"NP_001167563.1,NP_115897.1"	ENSG00000268010|ENSG00000269556|ENSG00000155984	"ENST00000597324|ENST00000600449|ENST00000536359,ENST00000316916,ENST00000513505"	"ENSP00000471856|ENSP00000471932|ENSP00000443119,ENSP00000359449,ENSP00000429207"
PH_hs_0023967	8.25031e-06	3.20247e-06	335.804	518.367	0.248872	0.234699	0.607894	0.201008	SYBU	syntabulin (syntaxin-interacting)	1	55638	"NM_001099756.1,NM_001099755.1,NM_001099754.1,NM_001099753.1,NM_001099752.1,NM_001099751.1,NM_001099750.1,NM_001099749.1,NM_001099748.1,NM_001099747.1,NM_001099746.1,NM_001099745.1,NM_001099744.1,NM_001099743.1,NM_017786.5"	153090206;153090208;153090204;153090202;153090198;153090200;153090196;153090192;153090194;153090190;153090188;153090186;153090184;153090181;153090183	"NP_001093226.1,NP_001093225.1,NP_001093224.1,NP_001093223.1,NP_001093222.1,NP_001093221.1,NP_001093220.1,NP_001093219.1,NP_001093218.1,NP_001093217.1,NP_001093216.1,NP_001093215.1,NP_001093214.1,NP_001093213.1,NP_060256.3"	ENSG00000147642	"ENST00000408889,ENST00000440310,ENST00000408908,ENST00000433638,ENST00000419099,ENST00000422135,ENST00000533171,ENST00000529690,ENST00000533065,ENST00000528647,ENST00000276646,ENST00000529175,ENST00000528331,ENST00000446070,ENST00000399066,ENST00000532779,ENST00000424158,ENST00000533895"	"ENSP00000386196,ENSP00000404369,ENSP00000386154,ENSP00000403544,ENSP00000402652,ENSP00000407118,ENSP00000434679,ENSP00000433941,ENSP00000432962,ENSP00000432501,ENSP00000276646,ENSP00000434871,ENSP00000436041,ENSP00000414748,ENSP00000382019,ENSP00000436266,ENSP00000415654,ENSP00000433446"
PH_hs_0014665	1.61094e-06	9.30091e-07	761.157	1184.03	0.230245	0.222123	0.606537	0.174472	C8orf4	chromosome 8 open reading frame 4	1	56892	NM_020130.4	356582235	NP_064515.1	ENSG00000176907	ENST00000315792	ENSP00000319914
PH_hs_0043139	5.91156e-07	4.64117e-07	1973.78	3059.22	0.220652	0.215865	0.606052	0.160816	RNASET2	ribonuclease T2	1	8635	NM_003730.4	156071486	NP_003721.2	ENSG00000026297	"ENST00000028008,ENST00000476238,ENST00000421787,ENST00000508775,ENST00000366855"	"ENSP00000028008,ENSP00000422846,ENSP00000390833,ENSP00000426455,ENSP00000424947"
PH_hs_0047568	8.87543e-07	6.15435e-07	1222.89	1886.52	0.224397	0.218343	0.605879	0.166436	CDC42BPA	CDC42 binding protein kinase alpha (DMPK-like)	1	8476	"NM_003607.3,NM_014826.4"	113204433;113204434	"NP_003598.2,NP_055641.3"	ENSG00000143776	"ENST00000366764,ENST00000366766,ENST00000334218,ENST00000448940,ENST00000366769,ENST00000366767"	"ENSP00000355726,ENSP00000355728,ENSP00000335341,ENSP00000415388,ENSP00000355731,ENSP00000355729"
PH_hs_0049300	9.12891e-06	3.956e-06	322.745	497.595	0.250176	0.237064	0.605832	0.206288	HAUS3	"HAUS augmin-like complex, subunit 3"	1	79441	NM_024511.5	141802706	NP_078787.2	ENSG00000214367	ENST00000243706	ENSP00000243706
PH_hs_0049478	1.07402e-06	6.96988e-07	1039.13	1606.09	0.22622	0.219462	0.605684	0.169127	PMS2|PMS2CL	PMS2 postmeiotic segregation increased 2 (S. cerevisiae)|PMS2 C-terminal like pseudogene	4	5395|441194	"NM_000535.5,NR_003085.2|NR_002217.1"	190014589;190014608|58652123	"NP_000526.1,-|-"	ENSG00000122512	"ENST00000382322,ENST00000265849"	"ENSP00000371759,ENSP00000265849"
PH_hs_0018477	3.40634e-05	1.01438e-05	202.415	313.475	0.269175	0.248514	0.605147	0.232411	C9orf62	chromosome 9 open reading frame 62	1	157927	NM_173520.2	384229060	NP_775791.1	ENSG00000178243	ENST00000320778	ENSP00000326574
PH_hs_0047741	3.40641e-05	1.01437e-05	202.415	313.475	0.269175	0.248514	0.605147	0.232411	UFD1L	ubiquitin fusion degradation 1 like (yeast)	1	7353	"NM_001035247.2,NM_005659.6"	241982784;241982781	"NP_001030324.2,NP_005650.2"	ENSG00000070010	"ENST00000360834,ENST00000263202"	"ENSP00000354079,ENSP00000263202"
PH_hs_0035292	1.92308e-05	6.33584e-06	245.324	378.625	0.260426	0.242594	0.605132	0.219866	MAU2	MAU2 chromatid cohesion factor homolog (C. elegans)	1	23383	NM_015329.3	133922608	NP_056144.3	ENSG00000129933	"ENST00000262815,ENST00000392313"	"ENSP00000262815,ENSP00000376127"
PH_hs_0024910	5.21774e-06	2.2317e-06	406.696	629.783	0.243209	0.230812	0.604919	0.194679	NPHS2	"nephrosis 2, idiopathic, steroid-resistant (podocin)"	1	7827	NM_014625.2	170650668	NP_055440.1	ENSG00000116218	ENST00000367615	ENSP00000356587
PH_hs_0002764	7.81319e-07	1.25549e-06	1746.18	2698.53	0.223202	0.224993	0.604322	0.175752	HDDC2	HD domain containing 2	1	51020	NM_016063.2	116875825	NP_057147.2	ENSG00000111906	"ENST00000368377,ENST00000398153,ENST00000318787"	"ENSP00000357361,ENSP00000381220,ENSP00000316242"
PH_hs_0018539	5.95003e-07	4.66621e-07	1955.13	3026.17	0.22071	0.215912	0.604281	0.162057	CLTB	"clathrin, light chain B"	1	1212	"NM_001834.3,NM_007097.3,NR_045724.1"	365906279;365906278;365906280	"NP_001825.1,NP_009028.1,-"	ENSG00000175416	"ENST00000345807,ENST00000310418"	"ENSP00000310812,ENSP00000309415"
PH_hs_0042372	2.11597e-06	1.13081e-06	641.759	998.967	0.233073	0.22398	0.603695	0.180511	OLFML3	olfactomedin-like 3	1	56944	NM_020190.2	50593011	NP_064575.1	ENSG00000116774	"ENST00000393300,ENST00000320334,ENST00000369551"	"ENSP00000376977,ENSP00000322273,ENSP00000358564"
PH_hs_0022759	7.75189e-06	3.06822e-06	344.199	529.698	0.24808	0.234228	0.602913	0.203419	ERP27	endoplasmic reticulum protein 27	1	121506	NM_152321.2	212720589	NP_689534.1	ENSG00000139055	"ENST00000540097,ENST00000266397"	"ENSP00000440573,ENSP00000266397"
PH_hs_0042608	3.08402e-07	3.00603e-07	20551.2	32172.8	0.215018	0.212208	0.602676	0.15477	OR2T1	"olfactory receptor, family 2, subfamily T, member 1"	1	26696	NM_030904.1	53793654	NP_112166.1	ENSG00000175143	ENST00000366474	ENSP00000355430
PH_hs_0029972	2.74206e-06	1.36423e-06	555.01	864.89	0.235856	0.225807	0.60257	0.18535	RPL41	ribosomal protein L41	1	6171	"NM_001035267.1,NM_021104.1"	78217383;10863874	"NP_001030344.1,NP_066927.1"	ENSG00000229117	"ENST00000501597,ENST00000546591"	"ENSP00000420821,ENSP00000449026"
PH_hs_0014235	8.25047e-07	5.86428e-07	1315.23	2021.54	0.223711	0.217913	0.601941	0.168043	CCDC107	coiled-coil domain containing 107	1	203260	"NM_174923.2,NM_001195217.1,NM_001195201.1,NM_001195200.1"	304571936;304571969;304571940;304571938	"NP_777583.2,NP_001182146.1,NP_001182130.1,NP_001182129.1"	ENSG00000159884	"ENST00000378409,ENST00000421582,ENST00000327351,ENST00000426546,ENST00000378406,ENST00000378407"	"ENSP00000367665,ENSP00000413003,ENSP00000330327,ENSP00000414964,ENSP00000367661,ENSP00000367662"
PH_hs_0014276	5.59184e-07	4.46581e-07	2155.68	3334.92	0.220153	0.215534	0.601666	0.162922	C9orf78	chromosome 9 open reading frame 78	1	51759	NM_016520.2	118498335	NP_057604.1	ENSG00000136819	ENST00000372447	ENSP00000361524
PH_hs_0043726	1.87564e-06	1.03967e-06	690.265	1071.67	0.23181	0.223176	0.601476	0.180197	ACYP1	"acylphosphatase 1, erythrocyte (common) type"	1	97	"NM_203488.1,NM_001107.3"	45243546;45243543	"NP_982355.1,NP_001098.1"	ENSG00000119640	"ENST00000555694,ENST00000357971,ENST00000555463,ENST00000238618"	"ENSP00000451581,ENSP00000350655,ENSP00000450873,ENSP00000238618"
PH_hs_0031766	7.11726e-07	5.2885e-07	1547.5	2382.22	0.22234	0.217001	0.601189	0.166502	CTSB	cathepsin B	1	1508	"NM_147783.2,NM_147782.2,NM_147781.2,NM_147780.2,NM_001908.3"	66346650;66346649;66346648;66346647;66346646	"NP_680093.1,NP_680092.1,NP_680091.1,NP_680090.1,NP_001899.1"	ENSG00000164733	"ENST00000415599,ENST00000534510,ENST00000533455,ENST00000345125,ENST00000531551,ENST00000453527"	"ENSP00000411254,ENSP00000434217,ENSP00000432244,ENSP00000342070,ENSP00000436456,ENSP00000409917"
PH_hs_0060620	3.60697e-05	1.0729e-05	198.684	306.866	0.270099	0.249248	0.600859	0.237007	KLHL24	kelch-like 24 (Drosophila)	1	54800	NM_017644.3	62865888	NP_060114.2	ENSG00000114796	ENST00000454652	ENSP00000395012
PH_hs_0011574	2.4839e-06	1.27165e-06	585.792	911.156	0.234783	0.225118	0.600527	0.185197	SOX6	SRY (sex determining region Y)-box 6	1	55553	"NM_001145819.1,NM_001145811.1,NM_017508.2,NM_033326.3"	224967053;224967049;224967048;224967047	"NP_001139291.1,NP_001139283.1,NP_059978.1,NP_201583.2"	ENSG00000110693	"ENST00000396356,ENST00000352083,ENST00000316399"	"ENSP00000379644,ENSP00000339876,ENSP00000324948"
PH_hs_0016163	1.10829e-05	4.09227e-06	299.426	459.827	0.252731	0.237449	0.599655	0.212671	MIF4GD	MIF4G domain containing	1	57409	"NM_001242501.1,NM_001242500.1,NM_020679.3,NM_001242498.1"	335334992;335334994;335334990;335334985	"NP_001229430.1,NP_001229429.1,NP_065730.2,NP_001229427.1"	ENSG00000125457	"ENST00000579297,ENST00000245551,ENST00000325102"	"ENSP00000462459,ENSP00000245551,ENSP00000321625"
PH_hs_0044731	3.31992e-06	1.58194e-06	502.774	779.912	0.237974	0.227279	0.599344	0.190785	PAX3	paired box 3	1	5077	NM_181457.3	300116153	NP_852122.1	ENSG00000135903	"ENST00000409551,ENST00000392070"	"ENSP00000386750,ENSP00000375922"
PH_hs_0048370	2.0165e-06	1.09664e-06	660.415	1024.46	0.232566	0.223685	0.599233	0.182855	CNP	"2',3'-cyclic nucleotide 3' phosphodiesterase"	1	1267	NM_033133.4	94721260	NP_149124.3	NA	NA	NA
PH_hs_0032575	7.97773e-06	3.15545e-06	340.468	522.144	0.248444	0.234536	0.598571	0.207117	CCR1	chemokine (C-C motif) receptor 1	1	1230	NM_001295.2	53759124	NP_001286.1	ENSG00000163823	ENST00000296140	ENSP00000296140
PH_hs_0033290	3.17701e-05	9.69059e-06	207.079	319.141	0.268063	0.247921	0.598318	0.236034	ANAPC16	anaphase promoting complex subunit 16	1	119504	"NM_001242546.1,NM_001242548.1,NM_173473.3,NM_001242547.1,NR_038392.1,NR_038391.1"	335892797;335892802;335892799;335892800;335892805;335892804	"NP_001229475.1,NP_001229477.1,NP_775744.1,NP_001229476.1,-"	NA	NA	NA
PH_hs_0048475	2.49001e-06	1.27706e-06	584.859	908.323	0.23481	0.225159	0.598246	0.186839	ZNF562	zinc finger protein 562	1	54811	"NM_017656.3,NM_001130032.1,NM_001130031.1"	194097463;194097459;194097457	"NP_060126.2,NP_001123504.1,NP_001123503.1"	ENSG00000171466	"ENST00000448622,ENST00000293648"	"ENSP00000411784,ENSP00000293648"
PH_hs_0037792	3.15956e-07	3.05422e-07	15414.4	24005.4	0.21522	0.212339	0.598243	0.157917	BRK1	"BRICK1, SCAR/WAVE actin-nucleating complex subunit"	1	55845	NM_018462.4	54262137	NP_060932.2	ENSG00000254999	"ENST00000256463,ENST00000530758"	"ENSP00000444659,ENSP00000432472"
PH_hs_0060569	4.14908e-07	3.66339e-07	3972.75	6121.27	0.217533	0.213851	0.598112	0.161422	HIC2	hypermethylated in cancer 2	1	23119	NM_015094.2	139394598	NP_055909.2	ENSG00000169635	ENST00000407598	ENSP00000384889
PH_hs_0047782	1.76448e-06	9.98216e-07	717.315	1110.38	0.231178	0.22279	0.597974	0.181691	ZYG11B	"zyg-11 family member B, cell cycle regulator"	1	79699	NM_024646.2	210147509	NP_078922.1	ENSG00000162378	ENST00000294353	ENSP00000294353
PH_hs_0027465	7.40149e-07	5.44213e-07	1480.34	2271.75	0.2227	0.217253	0.59761	0.16943	RBM15	RNA binding motif protein 15	1	64783	"NM_001201545.1,NM_022768.4"	319996622;47933338	"NP_001188474.1,NP_073605.4"	ENSG00000162775	ENST00000369784	ENSP00000358799
PH_hs_0049053	5.40249e-07	4.3748e-07	2270.41	3502.99	0.219846	0.215357	0.597417	0.165293	ADAM9	ADAM metallopeptidase domain 9	1	8754	"NR_027878.1,NR_027639.1,NR_027638.1,NM_003816.2"	241982816;229577149;229577146;54292119	"-,NP_003807.1"	ENSG00000168615	"ENST00000379917,ENST00000468065,ENST00000481873,ENST00000487273"	"ENSP00000369249,ENSP00000418737,ENSP00000418437,ENSP00000419446"
PH_hs_0061737	7.52173e-07	5.50692e-07	1452.35	2227.37	0.22285	0.217357	0.597071	0.170019	PTPN1	"protein tyrosine phosphatase, non-receptor type 1"	1	5770	NM_002827.2	18104977	NP_002818.1	ENSG00000196396	ENST00000371621	ENSP00000360683
PH_hs_0049330	1.4911e-06	8.86933e-07	802.199	1238.79	0.229461	0.221678	0.596926	0.179891	CAV2	caveolin 2	1	858	"NM_001206748.1,NM_001206747.1,NM_198212.2,NM_001233.4"	332164665;332164663;332164662;332164661	"NP_001193677.1,NP_001193676.1,NP_937855.1,NP_001224.1"	ENSG00000105971	ENST00000222693	ENSP00000222693
PH_hs_0003351	3.71478e-06	1.72928e-06	475.723	735.534	0.239244	0.228178	0.596753	0.194547	GINS3	GINS complex subunit 3 (Psf3 homolog)	1	64785	"NM_001126130.1,NM_001126129.1,NM_022770.3"	187169265;187169263;187169262	"NP_001119602.1,NP_001119601.1,NP_073607.2"	ENSG00000181938	"ENST00000318129,ENST00000328514"	"ENSP00000318196,ENSP00000327449"
PH_hs_0038854	2.17668e-05	7.12018e-06	235.063	360.686	0.262252	0.244024	0.596552	0.228998	TMPPE	transmembrane protein with metallophosphoesterase domain	1	643853	"NM_001136238.1,NM_001039770.2"	210031209;210031195	"NP_001129710.1,NP_001034859.2"	ENSG00000188167	"ENST00000342462,ENST00000416695"	"ENSP00000343398,ENSP00000400715"
PH_hs_0025401	1.9838e-06	1.087e-06	666.945	1032.01	0.232394	0.223601	0.595773	0.185021	C16orf55	chromosome 16 open reading frame 55	1	124045	"NR_073515.1,NM_001271910.1,NM_001271909.1,NM_001271908.1,NM_001271907.1,NM_153025.2"	429325247;429325240;429325238;429325236;429325234;429325233	"-,NP_001258839.1,NP_001258838.1,NP_001258837.1,NP_001258836.1,NP_694570.1"	ENSG00000167523	"ENST00000565890,ENST00000301031"	"ENSP00000455761,ENSP00000301031"
PH_hs_0046139	6.77119e-06	2.77711e-06	363.788	558.024	0.246384	0.233143	0.595592	0.206196	CXCL16	chemokine (C-X-C motif) ligand 16	1	58191	"NM_022059.2,NM_001100812.1"	154816175;154816177	"NP_071342.2,NP_001094282.1"	ENSG00000161921	"ENST00000574412,ENST00000293778"	"ENSP00000459592,ENSP00000293778"
PH_hs_0044602	3.48917e-07	3.27124e-07	7575.19	11468.3	0.216054	0.212906	0.595532	0.160952	TPM1	tropomyosin 1 (alpha)	1	7168	"NM_001018006.1,NM_001018004.1,NM_001018007.1,NM_001018020.1"	63252899;63252895;63252901;63252905	"NP_001018006.1,NP_001018004.1,NP_001018007.1,NP_001018020.1"	ENSG00000140416	"ENST00000558264,ENST00000558544,ENST00000404484,ENST00000267996,ENST00000559397,ENST00000558347,ENST00000357980,ENST00000358278"	"ENSP00000452624,ENSP00000453817,ENSP00000384315,ENSP00000267996,ENSP00000452879,ENSP00000452887,ENSP00000350667,ENSP00000351022"
PH_hs_0047453	1.45935e-06	8.74537e-07	814.326	1255.79	0.229245	0.221547	0.595229	0.180748	RECQL	RecQ protein-like (DNA helicase Q1-like)	1	5965	"NM_032941.2,NM_002907.3"	209977007;209977006	"NP_116559.1,NP_002898.2"	ENSG00000004700	ENST00000444129	ENSP00000416739
PH_hs_0026640	2.84024e-06	1.41112e-06	544.749	844.117	0.236242	0.22614	0.594936	0.19131	DYNLL2	"dynein, light chain, LC8-type 2"	1	140735	NM_080677.2	222144279	NP_542408.1	NA	NA	NA
PH_hs_0023856	1.65995e-06	9.58232e-07	746.232	1151.93	0.230551	0.222404	0.594741	0.18302	TNFRSF19	"tumor necrosis factor receptor superfamily, member 19"	1	55504	"NM_001204459.1,NM_001204458.1,NM_148957.3"	325120960;325120958;325120957	"NP_001191388.1,NP_001191387.1,NP_683760.1"	ENSG00000127863	ENST00000382263	ENSP00000371698
PH_hs_0003536	2.66726e-06	1.34658e-06	563.405	873.388	0.235555	0.225679	0.594719	0.190432	FXR2	"fragile X mental retardation, autosomal homolog 2"	1	9513	NM_004860.3	259013555	NP_004851.2	ENSG00000129245	ENST00000250113	ENSP00000250113
PH_hs_0002660	2.14243e-06	1.14961e-06	637.096	985.748	0.233204	0.224139	0.594629	0.187022	BCL3	B-cell CLL/lymphoma 3	1	602	NM_005178.4	164664507	NP_005169.2	ENSG00000069399	ENST00000164227	ENSP00000164227
PH_hs_0002242	4.06524e-07	3.61946e-07	4211.55	6458.35	0.217358	0.213749	0.59422	0.163743	C19orf24	chromosome 19 open reading frame 24	1	55009	NM_017914.3	189339238	NP_060384.3	ENSG00000226593|ENSG00000228300	ENST00000416408|ENST00000409293	ENSP00000407816|ENSP00000386557
PH_hs_0029098	3.47514e-07	1.14415e-06	8089.15	12237.8	0.21602	0.224093	0.594203	0.177198	TOMM7	translocase of outer mitochondrial membrane 7 homolog (yeast)	1	54543	NM_019059.3	409971398	NP_061932.1	ENSG00000196683	"ENST00000372879,ENST00000405021,ENST00000358435"	"ENSP00000361970,ENSP00000385203,ENSP00000351214"
PH_hs_0036480	5.91442e-06	2.49727e-06	385.242	591.071	0.244721	0.232002	0.593751	0.205021	DNAJC25	"DnaJ (Hsp40) homolog, subfamily C , member 25"	1	548645	"NM_001015882.2,NR_037148.1"	118498346;310832400	"NP_001015882.2,-"	ENSG00000059769	"ENST00000447096,ENST00000463589,ENST00000313525"	"ENSP00000399325,ENSP00000464086,ENSP00000320650"
PH_hs_0044238	6.77111e-06	2.78593e-06	363.788	557.08	0.246384	0.233177	0.593169	0.207984	AAED1	AhpC/TSA antioxidant enzyme domain containing 1	1	195827	NM_153698.1	63054818	NP_714542.1	NA	NA	NA
PH_hs_0004554	4.7202e-07	3.99571e-07	2915.9	4490.63	0.218654	0.214584	0.592998	0.16647	RGS2	"regulator of G-protein signaling 2, 24kDa"	1	5997	NM_002923.3	255708402	NP_002914.1	ENSG00000116741	ENST00000235382	ENSP00000235382
PH_hs_0000498	8.03158e-07	5.7813e-07	1352.55	2064.97	0.223459	0.217787	0.592821	0.173833	MCU	mitochondrial calcium uniporter	1	90550	"NR_073062.1,NM_001270680.1,NM_001270679.1,NM_138357.2"	429535857;398303804;398303802;398303801	"-,NP_001257609.1,NP_001257608.1,NP_612366.1"	ENSG00000156026	"ENST00000536019,ENST00000357157,ENST00000373053"	"ENSP00000440913,ENSP00000349680,ENSP00000362144"
PH_hs_0005863	1.98802e-05	1.5064e-05	242.525	371.072	0.260912	0.253828	0.592744	0.243581	SLC44A2	"solute carrier family 44, member 2"	1	57153	"NM_020428.3,NM_001145056.1"	222831611;222831609	"NP_065161.3,NP_001138528.1"	ENSG00000129353	"ENST00000586078,ENST00000335757,ENST00000407327"	"ENSP00000466664,ENSP00000336888,ENSP00000385135"
PH_hs_0007465	1.78582e-05	6.08244e-06	251.853	385.235	0.259352	0.2421	0.592644	0.227711	AIM1L	absent in melanoma 1-like	1	55057	NM_001039775.3	301069393	NP_001034864.2	ENSG00000176092	"ENST00000538018,ENST00000308182,ENST00000527815"	"ENSP00000442623,ENSP00000310435,ENSP00000433931"
PH_hs_0030877	2.51666e-05	8.07545e-06	223.87	342.746	0.264438	0.245594	0.592096	0.235593	previous version conserved probe	NA	7	NA	NA	NA	NA	NA	NA	NA
PH_hs_0012879	7.94566e-06	3.16681e-06	341.401	521.2	0.248393	0.234576	0.591989	0.211882	RRAGD	Ras-related GTP binding D	1	58528	NM_021244.4	215276977	NP_067067.1	NA	NA	NA
PH_hs_0000952	4.97805e-07	4.14421e-07	2623.94	4034.58	0.219121	0.214894	0.591457	0.168207	KRT23	keratin 23 (histone deacetylase inducible)	1	25984	NM_015515.3	27894338	NP_056330.3	ENSG00000108244|ENSG00000263309	"ENST00000462312,ENST00000436344,ENST00000209718|ENST00000571504,ENST00000571258,ENST00000574480"	"ENSP00000462335,ENSP00000414056,ENSP00000209718|ENSP00000463052,ENSP00000460637,ENSP00000459021"
PH_hs_0042994	3.8027e-07	3.46396e-07	5246.94	7965.3	0.216785	0.213382	0.591358	0.164803	C17orf89	chromosome 17 open reading frame 89	1	284184	NM_001086521.1	147900222	NP_001079990.1	ENSG00000224877	"ENST00000431388,ENST00000576002"	"ENSP00000400184,ENSP00000461155"
PH_hs_0042662	7.96414e-07	5.75176e-07	1364.67	2081.02	0.223381	0.217741	0.590838	0.175076	COX5A	cytochrome c oxidase subunit Va	1	9377	NM_004255.3	190885498	NP_004246.2	ENSG00000178741	"ENST00000564811,ENST00000568517,ENST00000567270,ENST00000322347"	"ENSP00000456386,ENSP00000456314,ENSP00000457974,ENSP00000317780"
PH_hs_0012591	5.87766e-06	2.49727e-06	386.175	591.071	0.244645	0.232002	0.590199	0.207538	LOC100507670	uncharacterized LOC100507670	1	100507670	"XR_171215.1,XR_108348.1,XR_111936.1"	410171502;310118733;310113517	-	ENSG00000232671	ENST00000447795	ENSP00000411098
PH_hs_0014765	4.36184e-07	3.79153e-07	3485.84	5362.13	0.217966	0.21414	0.590075	0.167411	IL13RA1	"interleukin 13 receptor, alpha 1"	1	3597	NM_001560.2	26787975	NP_001551.1	ENSG00000131724	ENST00000371666	ENSP00000360730
PH_hs_0045801	9.57774e-07	6.40936e-07	1169.72	1785.49	0.22512	0.218706	0.589984	0.178027	NUP98	nucleoporin 98kDa	1	4928	"NM_005387.5,NM_139131.3"	296040487;296040485	"NP_005378.4,NP_624357.1"	ENSG00000110713	"ENST00000397007,ENST00000397004"	"ENSP00000380202,ENSP00000380199"
PH_hs_0022607	3.77393e-07	3.44926e-07	5381.27	8151.3	0.21672	0.213346	0.58949	0.165966	ANXA5	annexin A5	1	308	NM_001154.3	186680508	NP_001145.1	ENSG00000164111	"ENST00000515017,ENST00000506395,ENST00000501272,ENST00000512232,ENST00000296511"	"ENSP00000424199,ENSP00000421421,ENSP00000424106,ENSP00000423274,ENSP00000296511"
PH_hs_0006753	1.76025e-05	1.48122e-06	528.892	815.791	0.259145	0.226621	0.589316	0.21012	DRD3	dopamine receptor D3	1	1814	"NM_033663.3,NM_000796.3"	89191862;89191860	"NP_387512.3,NP_000787.2"	ENSG00000151577	"ENST00000383673,ENST00000295881,ENST00000467632,ENST00000460779"	"ENSP00000373169,ENSP00000295881,ENSP00000420662,ENSP00000419402"
PH_hs_0001005	1.99018e-05	6.69211e-06	242.525	370.128	0.260928	0.243262	0.589134	0.232752	TAC3	tachykinin 3	1	6866	"NR_033654.1,NM_001178054.1,NM_013251.3"	295849291;295849289;295849288	"-,NP_001171525.1,NP_037383.1"	ENSG00000166863	"ENST00000300108,ENST00000423597,ENST00000441881,ENST00000379411,ENST00000393867,ENST00000438756,ENST00000458521,ENST00000357616"	"ENSP00000300108,ENSP00000416292,ENSP00000408208,ENSP00000368721,ENSP00000377445,ENSP00000408131,ENSP00000404056,ENSP00000350236"
PH_hs_0012274	4.4734e-07	3.85622e-07	3281.55	5042.99	0.218185	0.214283	0.589094	0.168401	PSMC4	"proteasome (prosome, macropain) 26S subunit, ATPase, 4"	1	5704	"NM_153001.2,NM_006503.3"	394953929;394953925	"NP_694546.1,NP_006494.1"	ENSG00000013275	"ENST00000455878,ENST00000157812"	"ENSP00000413869,ENSP00000157812"
PH_hs_0028997	3.43415e-06	1.64148e-06	494.379	761.028	0.238354	0.227651	0.589007	0.198807	previous version conserved probe	NA	7	NA	NA	NA	NA	NA	NA	NA
PH_hs_0023494	5.00994e-06	2.2069e-06	414.159	634.504	0.242725	0.230695	0.588901	0.205587	C18orf8	chromosome 18 open reading frame 8	1	29919	NM_013326.3	89242140	NP_037458.3	ENSG00000141452	"ENST00000590870,ENST00000590868,ENST00000269221"	"ENSP00000464875,ENSP00000467007,ENSP00000269221"
PH_hs_0049055	5.99773e-07	4.71446e-07	1932.74	2959.13	0.220782	0.216001	0.588851	0.172488	AP1G1	"adaptor-related protein complex 1, gamma 1 subunit"	1	164	"NM_001128.5,NM_001030007.1"	71772941;71773009	"NP_001119.3,NP_001025178.1"	ENSG00000166747	ENST00000299980	ENSP00000299980
PH_hs_0029438	7.65041e-07	5.59852e-07	1425.3	2172.61	0.223007	0.217503	0.588823	0.175907	CCDC90A	coiled-coil domain containing 90A	1	63933	NM_001031713.3	334285117	NP_001026883.1	ENSG00000050393	ENST00000379170	ENSP00000368468
PH_hs_0047984	2.39987e-06	1.25452e-06	596.986	920.598	0.234413	0.224985	0.588221	0.1934	VPS26B	vacuolar protein sorting 26 homolog B (S. pombe)	1	112936	NM_052875.3	83816969	NP_443107.1	ENSG00000151502	ENST00000281187	ENSP00000281187
PH_hs_0006486	4.38256e-07	3.79888e-07	3461.58	5316.81	0.218007	0.214156	0.587954	0.168891	CTSA	cathepsin A	1	5476	"NM_001167594.1,NM_001127695.1,NM_000308.2"	262527234;189163484;119395728	"NP_001161066.1,NP_001121167.1,NP_000299.2"	ENSG00000064601	"ENST00000354880,ENST00000191018,ENST00000372484"	"ENSP00000346952,ENSP00000191018,ENSP00000361562"
PH_hs_0016858	6.42788e-07	4.9494e-07	1757.38	2685.31	0.221408	0.216423	0.587931	0.174075	SOCS4	suppressor of cytokine signaling 4	1	122809	"NM_199421.1,NM_080867.2"	40807479;40807478	"NP_955453.1,NP_543143.1"	ENSG00000180008	"ENST00000339298,ENST00000395472"	"ENSP00000341327,ENSP00000378855"
PH_hs_0029083	9.10744e-07	6.32426e-07	1193.04	1817.59	0.224641	0.218586	0.587599	0.179224	UBE2L3	ubiquitin-conjugating enzyme E2L 3	1	7332	"NM_001256356.1,NM_003347.3,NM_001256355.1,NR_046082.1,NR_028436.2"	373432681;373432685;373432683;373432687;373432686	"NP_001243285.1,NP_003338.1,NP_001243284.1,-"	ENSG00000185651	ENST00000342192	ENSP00000344259
PH_hs_0048168	4.93297e-06	2.2191e-06	416.957	638.281	0.242541	0.230753	0.587502	0.206569	CXorf38	chromosome X open reading frame 38	1	159013	NM_144970.2	281427208	NP_659407.1	NA	NA	NA
PH_hs_0028562	2.20183e-05	7.30577e-06	234.13	356.909	0.262423	0.244343	0.58724	0.236451	PDE4DIP	phosphodiesterase 4D interacting protein	1	9659	NM_001002810.3	305410871	NP_001002810.1	ENSG00000178104	"ENST00000526445,ENST00000369347"	"ENSP00000435483,ENSP00000358353"
PH_hs_0032347	4.18333e-06	1.92938e-06	449.605	689.268	0.240609	0.229298	0.586737	0.204015	DTNA	"dystrobrevin, alpha"	1	1837	"NM_001198944.1,NM_001198943.1,NM_001198942.1,NM_001198940.1,NM_001198939.1,NM_001198938.1,NM_032975.3,NM_032980.3,NM_001390.4"	312147281;312147277;312147273;312147262;312147258;312147254;189571591;189571590;189571584	"NP_001185873.1,NP_001185872.1,NP_001185871.1,NP_001185869.1,NP_001185868.1,NP_001185867.1,NP_116757.2,NP_116762.2,NP_001381.2"	ENSG00000134769	"ENST00000399097,ENST00000444659,ENST00000269190,ENST00000283365,ENST00000595022,ENST00000399121,ENST00000598334"	"ENSP00000382048,ENSP00000405819,ENSP00000269190,ENSP00000283365,ENSP00000473078,ENSP00000382072,ENSP00000470152"
PH_hs_0061795	5.15634e-07	4.25108e-07	2459.77	3766.43	0.219432	0.215111	0.585917	0.172458	FAM114A1	"family with sequence similarity 114, member A1"	1	92689	"NM_138389.2,NR_033290.1"	288541298;288541300	"NP_612398.2,-"	ENSG00000197712	ENST00000358869	ENSP00000351740
PH_hs_0032773	6.37942e-07	4.92689e-07	1775.1	2708.92	0.22134	0.216383	0.585882	0.17539	DSP	desmoplakin	1	1832	"NM_001008844.1,NM_004415.2"	58530841;58530839	"NP_001008844.1,NP_004406.2"	ENSG00000096696	"ENST00000418664,ENST00000379802"	"ENSP00000396591,ENSP00000369129"
PH_hs_0035321	8.65928e-07	6.10838e-07	1253.67	1906.35	0.224165	0.218276	0.585781	0.179774	SRP19	signal recognition particle 19kDa	1	6728	"NM_001204196.1,NM_001204193.1,NM_003135.2"	323510699;323510695;323510694	"NP_001191125.1,NP_001191122.1,NP_003126.1"	ENSG00000153037|ENSG00000258864	"ENST00000515463,ENST00000282999|ENST00000520401"	"ENSP00000425562,ENSP00000282999|ENSP00000454861"
PH_hs_0043195	3.93106e-07	3.54406e-07	4671.41	7094.74	0.217069	0.213573	0.585523	0.169174	PPDPF	pancreatic progenitor cell differentiation and proliferation factor homolog (zebrafish)	1	79144	NM_024299.2	34147371	NP_077275.1	ENSG00000125534	ENST00000370179	ENSP00000359198
PH_hs_0026826	3.61495e-07	3.35473e-07	6400.8	9611.99	0.216354	0.213115	0.585273	0.168278	VIL1	villin 1	1	7429	NM_007127.2	194394236	NP_009058.2	ENSG00000127831	ENST00000392114	ENSP00000375962
PH_hs_0004615	5.12709e-07	4.23537e-07	2484.95	3803.25	0.219382	0.21508	0.585186	0.172886	previous version conserved probe	NA	7	NA	NA	NA	NA	NA	NA	NA
PH_hs_0023852	3.17733e-05	1.11826e-05	207.079	316.308	0.268064	0.249794	0.585153	0.248303	CLPB	ClpB caseinolytic peptidase B homolog (E. coli)	1	81570	"NM_001258394.1,NM_001258393.1,NM_001258392.1,NM_030813.4"	385719197;385719195;385719193;385719192	"NP_001245323.1,NP_001245322.1,NP_001245321.1,NP_110440.1"	ENSG00000162129	"ENST00000437826,ENST00000535477,ENST00000538021,ENST00000543042,ENST00000340729,ENST00000535990,ENST00000538039,ENST00000294053"	"ENSP00000407296,ENSP00000440423,ENSP00000445180,ENSP00000439746,ENSP00000340385,ENSP00000443822,ENSP00000441518,ENSP00000294053"
PH_hs_0043138	3.17702e-05	9.9176e-06	207.079	316.308	0.268063	0.248221	0.585153	0.246315	TRMT11	tRNA methyltransferase 11 homolog (S. cerevisiae)	1	60487	NM_001031712.2	94420682	NP_001026882.2	ENSG00000066651	"ENST00000334379,ENST00000368332,ENST00000479748"	"ENSP00000333934,ENSP00000357316,ENSP00000433724"

## Sheet: Diff Data_Cvs.WT(Down)
	P-value (Detected)		Normalized Intensity		CV		log2 (Ratio)	P-value (Differentially expressed)	Annotation
ID	C	WT	C	WT	C	WT	WT/C	WT/C	Gene_symbol	Description	Group	Entrez_gene	RefSeq	RNA_nucleotide_gi	Protein_accession.version	Ensembl_gene	Ensembl_transcript	Ensembl_protein
PH_hs_0019577	3.79019e-06	0.000233557	471.992	113.304	0.239474	0.30269	-2.06806	0.0011114	ASB4	ankyrin repeat and SOCS box containing 4	1	51666	NM_145872.2	315360673	NP_665879.1	ENSG00000005981	ENST00000428113	ENSP00000397070
PH_hs_0024356	1.51629e-06	3.94357e-05	794.737	195.45	0.22963	0.268274	-2.06158	0.000635955	LPPR1	lipid phosphate phosphatase-related protein type 1	1	54886	"NM_207299.1,NM_017753.2"	46877065;46877063	"NP_997182.1,NP_060223.2"	ENSG00000148123	"ENST00000395056,ENST00000374871,ENST00000374874"	"ENSP00000378496,ENSP00000364005,ENSP00000364008"
PH_hs_0012214	1.6421e-05	0.00093206	259.316	74.592	0.258151	0.340428	-1.78953	0.00589783	previous version conserved probe	NA	7	NA	NA	NA	NA	NA	NA	NA
PH_hs_0003119	2.95514e-06	7.80694e-05	533.556	157.682	0.236679	0.280102	-1.78773	0.00236647	GPAM	"glycerol-3-phosphate acyltransferase, mitochondrial"	1	57678	"NM_001244949.1,NM_020918.5"	350276139;350276138	"NP_001231878.1,NP_065969.3"	NA	NA	NA
PH_hs_0027823	4.74834e-05	0.00244455	181.894	54.7638	0.274667	0.376333	-1.72724	0.0119807	TNFRSF10D	"tumor necrosis factor receptor superfamily, member 10d, decoy with truncated death domain"	1	8793	NM_003840.4	384871638	NP_003831.2	NA	NA	NA
PH_hs_0006160	3.9703e-06	0.000101784	460.798	145.407	0.240006	0.285121	-1.68788	0.00390288	S100A9	S100 calcium binding protein A9	1	6280	NM_002965.3	114520589	NP_002956.1	ENSG00000163220	ENST00000368738	ENSP00000357727
PH_hs_0020579	1.23776e-05	0.000509705	287.299	89.6993	0.254221	0.322392	-1.66963	0.00733125	PNCK	pregnancy up-regulated non-ubiquitously expressed CaM kinase	1	139728	"NM_001135740.1,NM_001039582.3"	209364620;209364618	"NP_001129212.1,NP_001034671.3"	ENSG00000269773|ENSG00000130822	"ENST00000598315,ENST00000600774,ENST00000598622,ENST00000596064,ENST00000596782,ENST00000595210|ENST00000393831,ENST00000370145,ENST00000370142,ENST00000438984,ENST00000370150,ENST00000340888"	"ENSP00000469351,ENSP00000472577,ENSP00000470807,ENSP00000472947,ENSP00000469976,ENSP00000470867|ENSP00000377417,ENSP00000359164,ENSP00000359161,ENSP00000390812,ENSP00000359169,ENSP00000340586"
PH_hs_0046208	1.30391e-06	1.16536e-05	883.352	297.424	0.22812	0.250342	-1.59982	0.00310904	KIAA1984	KIAA1984	1	84960	NM_001039374.4	289547544	NP_001034463.4	ENSG00000213213	"ENST00000338005,ENST00000479371"	"ENSP00000338013,ENSP00000419222"
PH_hs_0014031	7.66943e-05	0.00272537	156.709	52.8754	0.283198	0.381091	-1.56016	0.0231344	KLF15	Kruppel-like factor 15	1	28999	NM_014079.3	197304672	NP_054798.1	ENSG00000163884	ENST00000296233	ENSP00000296233
PH_hs_0032489	1.9142e-06	2.15168e-05	681.869	238.883	0.232022	0.258912	-1.54849	0.00455765	RNASE4	"ribonuclease, RNase A family, 4"	1	6038	"NM_194431.1,NM_002937.3"	37577171;37577173	"NP_919412.1,NP_002928.1"	ENSG00000181784|ENSG00000258818	"ENST00000397999,ENST00000304704,ENST00000398001|ENST00000555597,ENST00000397995,ENST00000555835"	"ENSP00000381085,ENSP00000307096,ENSP00000381087|ENSP00000451624,ENSP00000381081,ENSP00000452245"
PH_hs_0040412	1.29112e-06	1.03873e-05	889.882	310.643	0.228022	0.248824	-1.54598	0.0038345	GATM	glycine amidinotransferase (L-arginine:glycine amidinotransferase)	1	2628	NM_001482.2	126090880	NP_001473.1	ENSG00000171766	"ENST00000558163,ENST00000558336"	"ENSP00000453781,ENSP00000454008"
PH_hs_0047747	8.84753e-07	4.76516e-06	1226.62	428.668	0.224368	0.239205	-1.53487	0.00336389	TMEM200A	transmembrane protein 200A	1	114801	"NM_001258277.1,NM_001258276.1,NM_001258278.1,NM_052913.2"	384871689;384871687;384871693;40538800	"NP_001245206.1,NP_001245205.1,NP_001245207.1,NP_443145.1"	ENSG00000164484	"ENST00000392429,ENST00000296978"	"ENSP00000376224,ENSP00000296978"
PH_hs_0012629	7.387e-07	3.17897e-06	1482.2	526.865	0.222682	0.234618	-1.5139	0.00338106	H1F0	"H1 histone family, member 0"	1	3005	NM_005318.3	85838503	NP_005309.1	ENSG00000189060	ENST00000340857	ENSP00000344504
PH_hs_0032688	1.24944e-06	9.11623e-06	912.269	326.694	0.227698	0.247134	-1.50658	0.00442925	PLK1	polo-like kinase 1	1	5347	NM_005030.3	34147632	NP_005021.2	ENSG00000166851	ENST00000300093	ENSP00000300093
PH_hs_0032079	4.16755e-07	7.70987e-07	3924.25	1430.47	0.217572	0.220382	-1.47728	0.00304568	SREBF1	sterol regulatory element binding transcription factor 1	1	6720	"NM_004176.4,NM_001005291.2"	256665251;256665250	"NP_004167.3,NP_001005291.1"	ENSG00000072310	"ENST00000261646,ENST00000355815,ENST00000395751,ENST00000395757"	"ENSP00000261646,ENSP00000348069,ENSP00000379100,ENSP00000379106"
PH_hs_0024375	5.93056e-07	1.70886e-06	1964.46	741.199	0.22068	0.228058	-1.43728	0.00425978	ANP32E	"acidic (leucine-rich) nuclear phosphoprotein 32 family, member E"	1	81611	"NM_030920.3,NM_001136478.2,NM_001136479.1"	212286189;212286186;210147570	"NP_112182.1,NP_001129950.1,NP_001129951.1"	ENSG00000143401	"ENST00000369116,ENST00000369119,ENST00000314136"	"ENSP00000358112,ENSP00000358115,ENSP00000324074"
PH_hs_0028315	3.91366e-07	6.38638e-07	4739.51	1793.99	0.217031	0.218674	-1.42732	0.0037156	MSMO1	methylsterol monooxygenase 1	1	6307	NM_006745.4	345525410	NP_006736.1	ENSG00000052802	ENST00000504317	ENSP00000423633
PH_hs_0062497	7.89319e-07	3.17969e-06	1377.73	520.256	0.223297	0.23462	-1.42512	0.00508735	LOC101060455|LOC101060596|LOC101060589|LOC440354|LOC595101	"serine/threonine-protein kinase SMG1-like|serine/threonine-protein kinase SMG1-like|serine/threonine-protein kinase SMG1-like|smg-1 homolog, phosphatidylinositol 3-kinase-related kinase (C. elegans) pseudogene|smg-1 homolog, phosphatidylinositol 3-kinase-related kinase (C. elegans) pseudogene"	4	101060455|101060596|101060589|440354|595101	XR_172155.1|XR_172132.1|XM_003960630.1|NR_002473.2|NR_002453.4	410173229|410173152|410173150|83415187|83415190	-|-|XP_003960679.1|-|-	ENSG00000157106	ENST00000568038	ENSP00000458558
PH_hs_0022186	1.12685e-06	6.44999e-06	989.69	375.793	0.226686	0.242812	-1.41914	0.00607202	FOXN4	forkhead box N4	1	121643	NM_213596.2	166795279	NP_998761.2	ENSG00000139445	"ENST00000299162,ENST00000355216"	"ENSP00000299162,ENSP00000347354"
PH_hs_0033142	4.20213e-06	5.62495e-05	453.336	174.678	0.240661	0.27424	-1.40262	0.0111296	PSRC1	proline/serine-rich coiled-coil 1	1	84722	"NM_001032291.2,NM_032636.7,NM_001005290.3"	283135207;283135211;283135210	"NP_001027462.1,NP_116025.1,NP_001005290.1"	ENSG00000134222	"ENST00000369909,ENST00000438534,ENST00000369903,ENST00000369907,ENST00000409267,ENST00000369904"	"ENSP00000358925,ENSP00000413591,ENSP00000358919,ENSP00000358923,ENSP00000386323,ENSP00000358920"
PH_hs_0040038	4.95794e-06	7.37305e-05	416.024	160.514	0.242601	0.279054	-1.39694	0.0121808	TMEM200A	transmembrane protein 200A	1	114801	"NM_001258277.1,NM_001258276.1,NM_001258278.1,NM_052913.2"	384871689;384871687;384871693;40538800	"NP_001245206.1,NP_001245205.1,NP_001245207.1,NP_443145.1"	ENSG00000164484	ENST00000545622	ENSP00000438928
PH_hs_0043564	4.33738e-07	8.04768e-07	3536.21	1366.26	0.217917	0.220777	-1.39292	0.00454647	SKP2	"S-phase kinase-associated protein 2, E3 ubiquitin protein ligase"	1	6502	"NM_001243120.1,NM_005983.3"	340805880;340805878	"NP_001230049.1,NP_005974.2"	ENSG00000145604	"ENST00000546211,ENST00000509692"	"ENSP00000443492,ENSP00000426004"
PH_hs_0045873	5.82577e-07	1.53508e-06	2016.69	795.963	0.22052	0.226978	-1.37359	0.00560957	PLA2G7	"phospholipase A2, group VII (platelet-activating factor acetylhydrolase, plasma)"	1	7941	"NM_001168357.1,NM_005084.3"	270133070;189095270	"NP_001161829.1,NP_005075.3"	ENSG00000146070	"ENST00000537365,ENST00000274793"	"ENSP00000445666,ENSP00000274793"
PH_hs_0009260	6.31203e-07	1.80662e-06	1800.28	715.706	0.221243	0.228624	-1.36	0.00616024	NT5E	"5'-nucleotidase, ecto (CD73)"	1	4907	"NM_001204813.1,NM_002526.3"	325651885;325651882	"NP_001191742.1,NP_002517.1"	ENSG00000135318	"ENST00000369651,ENST00000257770"	"ENSP00000358665,ENSP00000257770"
PH_hs_0023855	8.36687e-06	0.000142931	333.939	131.244	0.249052	0.29194	-1.35914	0.0171298	REPS2	RALBP1 associated Eps domain containing 2	1	9185	"NM_001080975.1,NM_004726.2"	125625321;125625325	"NP_001074444.1,NP_004717.2"	ENSG00000169891	ENST00000380064	ENSP00000369404
PH_hs_0023119	5.03782e-07	1.12743e-06	2566.1	1021.63	0.219227	0.223951	-1.35851	0.00566469	CPB2	carboxypeptidase B2 (plasma)	1	1361	NM_001872.3	126273568	NP_001863.2	ENSG00000080618	"ENST00000439329,ENST00000181383"	"ENSP00000400714,ENSP00000181383"
PH_hs_0036494	1.67266e-06	1.18629e-05	742.501	295.536	0.230629	0.250579	-1.35818	0.00917326	GDF11	growth differentiation factor 11	1	10220	NM_005811.3	223941867	NP_005802.1	NA	NA	NA
PH_hs_0019032	3.62623e-06	4.12351e-05	481.32	192.617	0.23897	0.269003	-1.35131	0.0127469	SLC13A5	"solute carrier family 13 (sodium-dependent citrate transporter), member 5"	1	284111	"NM_001143838.1,NM_177550.3"	219802231;219802214	"NP_001137310.1,NP_808218.1"	ENSG00000141485	"ENST00000293800,ENST00000433363"	"ENSP00000293800,ENSP00000406220"
PH_hs_0005136	4.85034e-07	1.00015e-06	2759.19	1108.49	0.218893	0.222808	-1.3429	0.00598257	previous version conserved probe	NA	7	NA	NA	NA	NA	NA	NA	NA
PH_hs_0000132	0.0150832	0.104564	374.982	150.128	0.494512	0.843252	-1.3397	0.278632	RRAD	Ras-related associated with diabetes	1	6236	"NM_001128850.1,NM_004165.2"	192807326;192807325	"NP_001122322.1,NP_004156.1"	ENSG00000166592	"ENST00000420652,ENST00000299759"	"ENSP00000388744,ENSP00000299759"
PH_hs_0025817	4.80502e-07	9.66165e-07	2811.43	1143.43	0.21881	0.222481	-1.32419	0.00649307	ARG1	"arginase, liver"	1	383	"NM_001244438.1,NM_000045.3"	346986434;346986433	"NP_001231367.1,NP_000036.2"	ENSG00000118520	"ENST00000476845,ENST00000356962,ENST00000368087"	"ENSP00000417694,ENSP00000349446,ENSP00000357066"
PH_hs_0012263	6.7939e-07	1.98853e-06	1637.05	674.161	0.221913	0.22961	-1.30684	0.00803641	ELOVL6	ELOVL fatty acid elongase 6	1	79071	"NM_001130721.1,NM_024090.2"	195539342;195539341	"NP_001124193.1,NP_076995.1"	ENSG00000170522	ENST00000302274	ENSP00000304736
PH_hs_0042300	5.50925e-07	1.25977e-06	2199.52	917.765	0.22002	0.225026	-1.29392	0.00785882	TG	thyroglobulin	1	7038	NM_003235.4	55770861	NP_003226.4	ENSG00000042832	"ENST00000542445,ENST00000377869,ENST00000519543,ENST00000519178,ENST00000523756,ENST00000220616"	"ENSP00000441693,ENSP00000367100,ENSP00000430430,ENSP00000430523,ENSP00000428628,ENSP00000220616"
PH_hs_0040561	5.50542e-07	1.24615e-06	2201.38	925.319	0.220014	0.22492	-1.28303	0.00825562	SF3A3	"splicing factor 3a, subunit 3, 60kDa"	1	10946	NM_006802.2	54112115	NP_006793.1	NA	NA	NA
PH_hs_0047429	1.44853e-06	8.02068e-06	818.99	343.69	0.22917	0.245509	-1.27792	0.0120955	LGSN	"lengsin, lens protein with glutamine synthetase domain"	1	51557	"NM_001143940.1,NM_016571.2"	221307489;221307484	"NP_001137412.1,NP_057655.2"	ENSG00000146166	ENST00000370658	ENSP00000359692
PH_hs_0025104	7.70045e-06	0.000104027	345.132	144.463	0.247995	0.285545	-1.27268	0.0224871	MET	met proto-oncogene (hepatocyte growth factor receptor)	1	4233	"NM_001127500.1,NM_000245.2"	188595715;42741654	"NP_001120972.1,NP_000236.2"	ENSG00000105976	"ENST00000539704,ENST00000318493"	"ENSP00000445020,ENSP00000317272"
PH_hs_0028833	6.64e-07	1.80887e-06	1686.48	714.762	0.221704	0.228637	-1.2666	0.00953627	HIST1H2AC	"histone cluster 1, H2ac"	1	8334	NM_003512.3	21396481	NP_003503.1	ENSG00000180573	"ENST00000314088,ENST00000377791"	"ENSP00000321389,ENSP00000367022"
PH_hs_0037956	7.9104e-06	0.000106264	341.401	143.519	0.248336	0.28596	-1.26606	0.0232385	SCD5	stearoyl-CoA desaturase 5	1	79966	NM_001037582.2	148596960	NP_001032671.2	ENSG00000145284	ENST00000319540	ENSP00000316329
PH_hs_0030967	3.43421e-06	3.04538e-05	494.379	213.39	0.238354	0.264162	-1.24472	0.0187867	C11orf54	chromosome 11 open reading frame 54	1	28970	NM_014039.2	21361494	NP_054758.2	ENSG00000182919	"ENST00000540113,ENST00000533154,ENST00000524485,ENST00000354421,ENST00000528099"	"ENSP00000442094,ENSP00000433723,ENSP00000435107,ENSP00000346403,ENSP00000435113"
PH_hs_0039558	7.06344e-07	2.00244e-06	1561.49	671.328	0.22227	0.229682	-1.24391	0.0107977	NA	NA	5	NA	NA	NA	NA	NA	NA	NA
PH_hs_0025520	2.80387e-06	2.20203e-05	548.48	236.995	0.2361	0.259252	-1.24354	0.0175782	LMAN1	"lectin, mannose-binding, 1"	1	3998	NM_005570.3	215272315	NP_005561.1	NA	NA	NA
PH_hs_0004506	8.38454e-07	3.24477e-06	1293.78	555.191	0.223862	0.234844	-1.24343	0.0116031	KANK4	KN motif and ankyrin repeat domains 4	1	163782	NM_181712.4	156104861	NP_859063.3	ENSG00000132854	"ENST00000354381,ENST00000371150,ENST00000371153,ENST00000317477"	"ENSP00000346352,ENSP00000360192,ENSP00000360195,ENSP00000321161"
PH_hs_0008960	4.88405e-06	5.07131e-05	418.823	180.343	0.242423	0.27246	-1.24085	0.0215251	SEMA6B	"sema domain, transmembrane domain (TM), and cytoplasmic domain, (semaphorin) 6B"	1	10501	NM_032108.3	312836842	NP_115484.2	ENSG00000167680	"ENST00000301293,ENST00000586582"	"ENSP00000301293,ENSP00000467290"
PH_hs_0036025	7.12091e-07	1.99782e-06	1546.57	672.273	0.222344	0.229658	-1.22789	0.011633	AURKB	aurora kinase B	1	9212	"NM_004217.3,NM_001256834.1"	378786659;378786657	"NP_004208.2,NP_001243763.1"	ENSG00000178999	"ENST00000583915,ENST00000582368,ENST00000581511,ENST00000580998,ENST00000578549,ENST00000585124,ENST00000534871,ENST00000535053,ENST00000577833,ENST00000316199"	"ENSP00000462027,ENSP00000464031,ENSP00000462930,ENSP00000461981,ENSP00000462207,ENSP00000463999,ENSP00000443869,ENSP00000445866,ENSP00000463636,ENSP00000313950"
PH_hs_0035808	5.1966e-07	1.05155e-06	2426.19	1061.28	0.219501	0.223284	-1.22116	0.0107314	MRPL30	mitochondrial ribosomal protein L30	1	51263	NM_145212.3	325651997	NP_660213.1	NA	NA	NA
PH_hs_0040418	8.30203e-06	0.000101781	334.872	145.407	0.248952	0.28512	-1.21989	0.0278009	ERI2	ERI1 exoribonuclease family member 2	1	112479	NM_001142725.1	218505679	NP_001136197.1	ENSG00000196678	"ENST00000389345,ENST00000563117,ENST00000568805"	"ENSP00000373996,ENSP00000454661,ENSP00000454720"
PH_hs_0036425	6.1528e-06	6.70837e-05	378.713	165.236	0.245203	0.277346	-1.21765	0.0253578	previous version conserved probe	NA	7	NA	NA	NA	NA	NA	NA	NA
PH_hs_0030721	2.15121e-05	0.000332368	235.996	101.974	0.262077	0.311157	-1.21646	0.0384681	CLDN12	claudin 12	1	9069	"NM_012129.4,NM_001185073.2,NM_001185072.2"	313851094;313760614;313760613	"NP_036261.1,NP_001172002.1,NP_001172001.1"	ENSG00000157224	ENST00000496677	ENSP00000419053
PH_hs_0041103	8.78843e-06	0.000108617	327.409	142.575	0.249684	0.28639	-1.21617	0.0286994	DHX8	DEAH (Asp-Glu-Ala-His) box polypeptide 8	1	1659	NM_004941.1	4826689	NP_004932.1	ENSG00000067596	ENST00000540306	ENSP00000437886
PH_hs_0040083	7.89617e-07	2.53691e-06	1381.46	606.178	0.223301	0.23217	-1.2112	0.0130322	LMNB1	lamin B1	1	4001	"NM_001198557.1,NM_005573.3"	310689048;310688956	"NP_001185486.1,NP_005564.1"	NA	NA	NA
PH_hs_0028805	1.83185e-06	1.03873e-05	700.525	310.643	0.231565	0.248824	-1.19991	0.0181347	CHORDC1|LOC727896	cysteine and histidine-rich domain (CHORD) containing 1|cysteine and histidine-rich domain (CHORD) containing 1 pseudogene	4	26973|727896	"NM_001144073.1,NM_012124.2|NR_026659.1"	221316569;221316565|221219005	"NP_001137545.1,NP_036256.2|-"	ENSG00000110172	"ENST00000529726,ENST00000457199,ENST00000529987,ENST00000320585"	"ENSP00000436632,ENSP00000401080,ENSP00000433719,ENSP00000319255"
PH_hs_0060866	2.97392e-05	0.000461722	211.743	92.5319	0.26702	0.319691	-1.19646	0.0454444	MDN1	"MDN1, midasin homolog (yeast)"	1	23195	NM_014611.1	24415403	NP_055426.1	NA	NA	NA
PH_hs_0000434	3.98875e-06	3.48459e-05	459.865	204.892	0.240059	0.266282	-1.19634	0.023805	FKBP10	"FK506 binding protein 10, 65 kDa"	1	60681	NM_021939.3	192448442	NP_068758.3	ENSG00000141756|ENSG00000261258	"ENST00000544340,ENST00000455106,ENST00000489591,ENST00000321562,ENST00000269598|ENST00000567782,ENST00000568842,ENST00000566592"	"ENSP00000442009,ENSP00000416822,ENSP00000466352,ENSP00000317232,ENSP00000269598|ENSP00000456255,ENSP00000455335,ENSP00000456130"
PH_hs_0034268	3.17817e-06	2.42239e-05	513.967	229.441	0.237486	0.260669	-1.19619	0.0220709	HPR|HP	haptoglobin-related protein|haptoglobin	4	3250|3240	"NM_020995.3|NM_001126102.1,NM_005143.3"	45580722|186910295;186910294	"NP_066275.3|NP_001119574.1,NP_005134.1"	ENSG00000261701|ENSG00000257017	"ENST00000228226,ENST00000356967,ENST00000540303|ENST00000398131,ENST00000567612,ENST00000567185,ENST00000565574,ENST00000562526,ENST00000357763,ENST00000355906,ENST00000570083"	"ENSP00000228226,ENSP00000349451,ENSP00000441828|ENSP00000381199,ENSP00000463491,ENSP00000464070,ENSP00000454966,ENSP00000454413,ENSP00000350406,ENSP00000348170,ENSP00000457629"
PH_hs_0061088	4.16179e-07	6.47183e-07	3967.16	1762.83	0.21756	0.218793	-1.19507	0.0112113	CCR6	chemokine (C-C motif) receptor 6	1	1235	"NM_004367.5,NM_031409.3"	150417991;150417990	"NP_004358.2,NP_113597.2"	ENSG00000112486	"ENST00000400926,ENST00000349984"	"ENSP00000383715,ENSP00000339393"
PH_hs_0022850	3.17685e-05	0.000475603	207.079	91.5877	0.268062	0.320493	-1.17801	0.0490763	CD38	CD38 molecule	1	952	NM_001775.2	38454325	NP_001766.2	ENSG00000004468	"ENST00000226279,ENST00000502843"	"ENSP00000226279,ENSP00000427277"
PH_hs_0034170	9.20874e-07	3.01585e-06	1184.64	534.419	0.224746	0.23404	-1.17345	0.0161517	HNRNPCL1|LOC101060301|LOC649330|LOC440563	heterogeneous nuclear ribonucleoprotein C-like 1|heterogeneous nuclear ribonucleoprotein C-like 1-like|heterogeneous nuclear ribonucleoprotein C-like|heterogeneous nuclear ribonucleoprotein C-like	4	343069|101060301|649330|440563	NM_001013631.1|XM_003960114.1|NM_001146181.1|NM_001136561.2	61966710|410171179|226052116|282396081	NP_001013653.1|XP_003960163.1|NP_001139653.1|NP_001130033.2	ENSG00000179172|ENSG00000092199	"ENST00000317869|ENST00000555215,ENST00000554383,ENST00000554539,ENST00000557157,ENST00000420743,ENST00000556897,ENST00000553300,ENST00000557201,ENST00000556513,ENST00000556628,ENST00000555309,ENST00000555914,ENST00000553753,ENST00000430246,ENST00000554455,ENST00000556142,ENST00000554969,ENST00000555137"	"ENSP00000365370|ENSP00000452213,ENSP00000452021,ENSP00000452545,ENSP00000450601,ENSP00000404848,ENSP00000451176,ENSP00000450544,ENSP00000452276,ENSP00000452214,ENSP00000451652,ENSP00000450790,ENSP00000451708,ENSP00000450548,ENSP00000442816,ENSP00000451291,ENSP00000451187,ENSP00000450725,ENSP00000452185"
PH_hs_0004570	5.77815e-07	1.24282e-06	2041.88	927.207	0.220446	0.224894	-1.17061	0.0140261	CCNG1	cyclin G1	1	900	"NM_199246.1,NM_004060.3"	40805831;40805830	"NP_954854.1,NP_004051.1"	ENSG00000113328	"ENST00000504553,ENST00000510664,ENST00000511683"	"ENSP00000427086,ENSP00000422379,ENSP00000424141"
PH_hs_0022389	1.29399e-05	0.00015754	282.635	127.467	0.254827	0.293983	-1.16423	0.0388139	COL9A3	"collagen, type IX, alpha 3"	1	1299	NM_001853.3	119508425	NP_001844.3	ENSG00000092758	ENST00000343916	ENSP00000341640
PH_hs_0000129	4.11398e-07	6.21524e-07	4089.35	1861.02	0.21746	0.218431	-1.16164	0.0130689	C4BPA	"complement component 4 binding protein, alpha"	1	722	NM_000715.3	62912459	NP_000706.1	ENSG00000123838	ENST00000367070	ENSP00000356037
PH_hs_0030156	5.00748e-06	4.3861e-05	414.159	188.841	0.242719	0.270021	-1.15881	0.0294533	CS	citrate synthase	1	1431	NM_004077.2	38327624	NP_004068.2	ENSG00000062485	"ENST00000548849,ENST00000546891,ENST00000542324"	"ENSP00000449491,ENSP00000446492,ENSP00000440543"
PH_hs_0035666	1.96168e-06	1.07268e-05	671.609	306.866	0.232277	0.249246	-1.15665	0.0221356	TMEM57	transmembrane protein 57	1	55219	NM_018202.4	209977071	NP_060672.2	NA	NA	NA
PH_hs_0027048	6.82221e-07	1.69554e-06	1628.65	744.976	0.221951	0.227979	-1.15644	0.0157957	NPTX2	neuronal pentraxin II	1	4885	NM_002523.2	223671935	NP_002514.1	ENSG00000106236	ENST00000265634	ENSP00000265634
PH_hs_0029489	3.72378e-07	5.04262e-07	5662.03	2592.78	0.216606	0.216585	-1.15394	0.0131178	HIST1H2BH|HIST1H2BL|HIST1H2BE|HIST1H2BK|HIST2H2BF|HIST1H2BN|HIST1H2BM|HIST2H2BC|HIST2H2BA	"histone cluster 1, H2bh|histone cluster 1, H2bl|histone cluster 1, H2be|histone cluster 1, H2bk|histone cluster 2, H2bf|histone cluster 1, H2bn|histone cluster 1, H2bm|histone cluster 2, H2bc (pseudogene)|histone cluster 2, H2ba (pseudogene)"	4	8345|8340|8344|85236|440689|8341|8342|337873|337875	"NM_003524.2|NM_003519.3|NM_003523.2|NM_080593.2|NM_001024599.4,NM_001161334.1|NM_003520.3|NM_003521.2|NR_036461.1|NR_027337.1"	21166386|15718719|21396483|301601626|440546417;238624109|15718720|15718721|302058284|224967055	"NP_003515.1|NP_003510.1|NP_003514.2|NP_542160.1|NP_001019770.1,NP_001154806.1|NP_003511.1|NP_003512.1|-|-"	ENSG00000197459|ENSG00000185130|ENSG00000197903|ENSG00000197697|ENSG00000263376|ENSG00000203814|ENSG00000233822|ENSG00000196374	"ENST00000356350|ENST00000377401|ENST00000396891,ENST00000356950|ENST00000356530|ENST00000583773,ENST00000584281,ENST00000578867|ENST00000427880,ENST00000545683,ENST00000369167|ENST00000396980,ENST00000449538|ENST00000359465"	"ENSP00000348706|ENSP00000366618|ENSP00000380100,ENSP00000349430|ENSP00000348924|ENSP00000464073,ENSP00000463319,ENSP00000462132|ENSP00000407461,ENSP00000445831,ENSP00000358164|ENSP00000380177,ENSP00000446031|ENSP00000352442"
PH_hs_0061798	1.07535e-06	4.67789e-06	1028.87	471.157	0.226232	0.23899	-1.1534	0.0187312	UFM1	ubiquitin-fold modifier 1	1	51569	NM_016617.2	209863037	NP_057701.1	ENSG00000120686	ENST00000379649	ENSP00000368970
PH_hs_0031997	1.67607e-05	0.000209278	257.45	117.081	0.258443	0.300188	-1.14941	0.044131	previous version conserved probe	NA	7	NA	NA	NA	NA	NA	NA	NA
PH_hs_0001366	2.37277e-06	1.30574e-05	616.574	285.149	0.234291	0.251869	-1.14065	0.0249504	previous version conserved probe	NA	7	NA	NA	NA	NA	NA	NA	NA
PH_hs_0013662	1.88531e-05	0.000233538	247.189	113.304	0.260137	0.302688	-1.13712	0.0475704	ENPP3	ectonucleotide pyrophosphatase/phosphodiesterase 3	1	5169	NM_005021.3	111160295	NP_005012.2	ENSG00000154269	"ENST00000358229,ENST00000357639,ENST00000414305"	"ENSP00000350964,ENSP00000350265,ENSP00000406261"
PH_hs_0028028	5.24472e-06	4.45552e-05	405.764	187.896	0.243271	0.270282	-1.13588	0.0325347	SLC4A7	"solute carrier family 4, sodium bicarbonate cotransporter, member 7"	1	9497	"NM_001258380.1,NM_001258379.1,NM_003615.4"	385648269;385648267;385648266	"NP_001245309.1,NP_001245308.1,NP_003606.3"	NA	NA	NA
PH_hs_0031608	1.07476e-05	0.00010179	315.283	145.407	0.252321	0.285122	-1.13497	0.0401287	SMPDL3B	"sphingomyelin phosphodiesterase, acid-like 3B"	1	27293	NM_014474.2	57242797	NP_055289.2	ENSG00000130768	"ENST00000412515,ENST00000549094,ENST00000548116,ENST00000373894"	"ENSP00000403138,ENSP00000449450,ENSP00000449057,ENSP00000363001"
PH_hs_0035672	4.06066e-05	0.000567142	191.222	86.8667	0.27204	0.325384	-1.13472	0.0602031	KLHDC10	kelch domain containing 10	1	23008	NM_014997.3	301171678	NP_055812.1	ENSG00000128607	ENST00000335420	ENSP00000334140
PH_hs_0027535	5.95241e-06	5.25256e-05	384.309	178.454	0.244799	0.27306	-1.12955	0.0346053	ABCB10	"ATP-binding cassette, sub-family B (MDR/TAP), member 10"	1	23456	NM_012089.2	171184399	NP_036221.2	NA	NA	NA
PH_hs_0061762	9.70586e-06	6.09262e-05	384.309	178.454	0.250975	0.275636	-1.12955	0.038677	ALKBH5	"alkB, alkylation repair homolog 5 (E. coli)"	1	54890	NM_017758.3	148539641	NP_060228.3	NA	NA	NA
PH_hs_0009283	1.80269e-05	0.000215129	250.92	116.137	0.259488	0.300811	-1.12433	0.048938	S1PR1	sphingosine-1-phosphate receptor 1	1	1901	NM_001400.4	187281589	NP_001391.2	ENSG00000170989	ENST00000305352	ENSP00000305416
PH_hs_0040487	2.55639e-06	1.52335e-05	576.464	270.042	0.235094	0.253983	-1.12318	0.0274938	PRKACB	"protein kinase, cAMP-dependent, catalytic, beta"	1	5567	"NM_001242862.1,NM_001242861.1,NM_001242860.1,NM_001242859.1,NM_001242858.1,NM_001242857.1,NM_002731.2,NM_182948.2"	338827762;338827760;338827758;338827756;338827754;338827752;46909588;46909585	"NP_001229791.1,NP_001229790.1,NP_001229789.1,NP_001229788.1,NP_001229787.1,NP_001229786.1,NP_002722.1,NP_891993.1"	NA	NA	NA
PH_hs_0021986	1.20586e-05	0.000130073	290.098	135.021	0.253866	0.289999	-1.12192	0.0438294	previous version conserved probe	NA	7	NA	NA	NA	NA	NA	NA	NA
PH_hs_0040319	3.2011e-06	2.10313e-05	512.102	240.772	0.237566	0.258578	-1.11967	0.0298088	previous version conserved probe	NA	7	NA	NA	NA	NA	NA	NA	NA
PH_hs_0032346	2.67459e-06	1.616e-05	562.472	264.377	0.235585	0.254806	-1.11874	0.0283638	ACPL2	acid phosphatase-like 2	1	92370	"NM_001037172.1,NM_152282.3"	81295409;81295419	"NP_001032249.1,NP_689495.1"	ENSG00000155893	"ENST00000508812,ENST00000504264,ENST00000502783"	"ENSP00000422901,ENSP00000426877,ENSP00000422558"
PH_hs_0024200	1.63508e-06	7.50374e-06	753.694	353.132	0.230396	0.244675	-1.11791	0.0245485	ACVR1B	"activin A receptor, type IB"	1	91	"NM_020328.3,NM_004302.4,NM_020327.3"	298231235;298231234;298231232	"NP_064733.3,NP_004293.1,NP_064732.3"	ENSG00000135503	"ENST00000563546,ENST00000257963"	"ENSP00000456299,ENSP00000257963"
PH_hs_0028309	3.86734e-07	5.36712e-07	4932.59	2323.68	0.216929	0.217131	-1.11538	0.0159374	PABPC1	"poly(A) binding protein, cytoplasmic 1"	1	26986	NM_002568.3	56676313	NP_002559.2	ENSG00000070756	"ENST00000519363,ENST00000520804,ENST00000522720"	"ENSP00000429032,ENSP00000428749,ENSP00000429790"
PH_hs_0036878	2.26098e-06	1.23791e-05	617.507	290.815	0.233775	0.251149	-1.1138	0.0275102	PIF1	PIF1 5'-to-3' DNA helicase homolog (S. cerevisiae)	1	80119	NM_025049.2	82546871	NP_079325.2	ENSG00000140451	"ENST00000559239,ENST00000333425,ENST00000268043"	"ENSP00000452792,ENSP00000328174,ENSP00000268043"
PH_hs_0023436	2.37383e-06	1.32963e-05	600.717	283.261	0.234296	0.252115	-1.11256	0.0280505	AGPAT5	"1-acylglycerol-3-phosphate O-acyltransferase 5 (lysophosphatidic acid acyltransferase, epsilon)"	1	55326	NM_018361.3	110349784	NP_060831.2	ENSG00000155189	"ENST00000523234,ENST00000285518"	"ENSP00000430016,ENSP00000285518"
PH_hs_0047663	3.36975e-06	2.22781e-05	499.043	236.051	0.238141	0.259424	-1.11097	0.0313065	FGFR1	fibroblast growth factor receptor 1	1	2260	"NM_023106.2,NM_023105.2,NM_015850.3,NM_001174067.1,NM_001174066.1,NM_001174065.1,NM_001174064.1,NM_001174063.1,NM_023110.2"	105990516;105990517;105990515;291327496;291327494;291327492;291327490;291327488;105990521	"NP_075594.1,NP_075593.1,NP_056934.2,NP_001167538.1,NP_001167537.1,NP_001167536.1,NP_001167535.1,NP_001167534.1,NP_075598.2"	ENSG00000077782	"ENST00000341462,ENST00000447712,ENST00000425967,ENST00000397091"	"ENSP00000340636,ENSP00000400162,ENSP00000393312,ENSP00000380280"
PH_hs_0035408	2.30447e-06	1.25996e-05	611.91	288.926	0.233978	0.251387	-1.11018	0.0280649	ZNF518A	zinc finger protein 518A	1	9849	NM_014803.3	117190511	NP_055618.2	NA	NA	NA
PH_hs_0017023	3.99272e-07	5.71282e-07	4447.54	2102.74	0.217203	0.217681	-1.10891	0.0165956	FAM69B	"family with sequence similarity 69, member B"	1	138311	NM_152421.3	224922838	NP_689634.2	ENSG00000165716	"ENST00000371691,ENST00000371692"	"ENSP00000360756,ENSP00000360757"
PH_hs_0025739	7.89511e-07	2.11602e-06	1377.73	649.612	0.223299	0.230255	-1.10825	0.0205173	PLTP	phospholipid transfer protein	1	5360	"NM_001242921.1,NM_001242920.1,NM_182676.2,NM_006227.3"	339275809;339275806;339275805;339275803	"NP_001229850.1,NP_001229849.1,NP_872617.1,NP_006218.1"	ENSG00000100979	"ENST00000542937,ENST00000420868,ENST00000477313,ENST00000354050,ENST00000372431,ENST00000372420"	"ENSP00000440296,ENSP00000411671,ENSP00000417138,ENSP00000335290,ENSP00000361508,ENSP00000361497"
PH_hs_0040332	4.16217e-07	6.20397e-07	3938.24	1865.74	0.217561	0.218415	-1.10357	0.0172376	IGF2|INS-IGF2	insulin-like growth factor 2 (somatomedin A)|INS-IGF2 readthrough	4	3481|723961	"NM_000612.4,NM_001007139.4,NM_001127598.1|NR_003512.2"	183603939;183603938;189083845|308210839	"NP_000603.1,NP_001007140.2,NP_001121070.1|-"	NA	NA	NA
PH_hs_0044100	3.34562e-07	3.97907e-07	9664.64	4549.17	0.2157	0.214548	-1.10004	0.0163951	PEG10	paternally expressed 10	1	23089	"NM_001172437.1,NM_001184962.1,NM_001184961.1,NM_001040152.1,NM_015068.3,NM_001172438.1"	289176995;296785059;296785057;94421472;94421474;289176997	"NP_001165908.1,NP_001171891.1,NP_001171890.1,NP_001035242.1,NP_055883.2,NP_001165909.1"	ENSG00000242265	ENST00000482108	ENSP00000417587
PH_hs_0026554	4.06619e-07	5.90201e-07	4208.75	2002.65	0.21736	0.21797	-1.09865	0.0175151	FADS1	fatty acid desaturase 1	1	3992	NM_013402.4	214831729	NP_037534.3	ENSG00000149485	ENST00000350997	ENSP00000322229
PH_hs_0061743	3.35733e-06	2.15175e-05	499.975	238.883	0.2381	0.258912	-1.0961	0.0331289	FAM49A	"family with sequence similarity 49, member A"	1	81553	NM_030797.3	288557346	NP_110424.1	ENSG00000197872	ENST00000381323	ENSP00000370724
PH_hs_0060959	4.20421e-06	2.93036e-05	449.605	215.278	0.240667	0.263565	-1.09275	0.0357897	NA	NA	1	NA	NA	NA	NA	ENSG00000180347	ENST00000409210	ENSP00000387214
PH_hs_0022451	1.56776e-06	6.68828e-06	775.148	370.128	0.229969	0.243254	-1.09214	0.0269803	SMEK2	"SMEK homolog 2, suppressor of mek1 (Dictyostelium)"	1	57223	"NM_001122964.1,NM_020463.2"	171916094;171919774	"NP_001116436.1,NP_065196.1"	ENSG00000138041	"ENST00000345102,ENST00000407823"	"ENSP00000339769,ENSP00000385912"
PH_hs_0039681	1.14588e-05	0.000113548	295.694	140.686	0.253178	0.287267	-1.09163	0.0478775	CLMN	"calmin (calponin-like, transmembrane)"	1	79789	NM_024734.3	197116349	NP_079010.2	NA	NA	NA
PH_hs_0040753	2.15608e-05	1.98809e-05	512.102	245.493	0.26211	0.257759	-1.091	0.0492996	TOP1	topoisomerase (DNA) I	1	7150	NM_003286.2	19913404	NP_003277.1	NA	NA	NA
PH_hs_0019403	3.62056e-06	2.36429e-05	482.252	231.33	0.238952	0.260306	-1.09054	0.0345838	CHN2	chimerin 2	1	1124	"NM_004067.2,NM_001039936.1"	91106934;91106927	"NP_004058.1,NP_001035025.1"	ENSG00000106069	"ENST00000424025,ENST00000546235"	"ENSP00000406337,ENSP00000442812"
PH_hs_0032894	4.10678e-07	5.99376e-07	4090.28	1958.28	0.217445	0.218107	-1.08932	0.0183557	GLUD2	glutamate dehydrogenase 2	1	2747	NM_012084.3	34222271	NP_036216.2	ENSG00000182890|ENSG00000148672	"ENST00000328078|ENST00000537649,ENST00000544149,ENST00000277865"	"ENSP00000327589|ENSP00000439291,ENSP00000444732,ENSP00000277865"
PH_hs_0048147	1.82206e-05	0.000198353	249.988	118.97	0.259642	0.298988	-1.08601	0.0555744	GPR133	G protein-coupled receptor 133	1	283383	NM_198827.3	193211611	NP_942122.2	ENSG00000111452	"ENST00000335486,ENST00000376682,ENST00000261654"	"ENSP00000334127,ENSP00000365872,ENSP00000261654"
PH_hs_0002595	8.27915e-07	4.31751e-06	1310.57	627.895	0.223743	0.238063	-1.08553	0.0238638	COPS2	COP9 constitutive photomorphogenic homolog subunit 2 (Arabidopsis)	1	9318	"NM_001143887.1,NM_004236.3"	219842261;219842260	"NP_001137359.1,NP_004227.1"	ENSG00000166200	"ENST00000542928,ENST00000299259"	"ENSP00000443664,ENSP00000299259"
PH_hs_0031085	4.99115e-07	8.78746e-07	2610.88	1250.12	0.219145	0.221592	-1.08537	0.0198239	RACGAP1	Rac GTPase activating protein 1	1	29127	"NM_013277.3,NM_001126104.1,NM_001126103.1"	186910298;186910301;186910299	"NP_037409.2,NP_001119576.1,NP_001119575.1"	ENSG00000161800	"ENST00000434422,ENST00000551016,ENST00000454520,ENST00000312377,ENST00000427314"	"ENSP00000413241,ENSP00000449374,ENSP00000404808,ENSP00000309871,ENSP00000404190"
PH_hs_0044057	1.18537e-05	0.000116062	291.963	139.742	0.253634	0.287702	-1.08333	0.049716	previous version conserved probe	NA	7	NA	NA	NA	NA	NA	NA	NA
PH_hs_0022544	1.56498e-06	6.52308e-06	776.081	374.849	0.229951	0.242949	-1.07594	0.0288571	SMARCA5	"SWI/SNF related, matrix associated, actin dependent regulator of chromatin, subfamily a, member 5"	1	8467	NM_003601.3	325651835	NP_003592.3	NA	NA	NA
PH_hs_0035949	2.74545e-05	0.000314771	217.34	103.862	0.265775	0.309807	-1.07525	0.0644352	DNMBP	dynamin binding protein	1	23268	NM_015221.2	157426903	NP_056036.1	ENSG00000107554	ENST00000540316	ENSP00000443573
PH_hs_0035591	1.04705e-05	9.75478e-05	305.955	147.296	0.251974	0.284299	-1.07428	0.0495535	RBM41	RNA binding motif protein 41	1	55285	"NM_018301.3,NM_001171080.1"	283806647;283806597	"NP_060771.3,NP_001164551.1"	ENSG00000089682	"ENST00000434854,ENST00000372479"	"ENSP00000405522,ENSP00000361557"
PH_hs_0040388	5.74866e-07	1.13213e-06	2057.73	998.023	0.220401	0.223991	-1.07318	0.0218503	ZNF542	zinc finger protein 542	1	147947	"NR_033418.1,NR_024057.2,NR_024056.2,NR_003127.2,NR_024055.2"	291621684;291621683;291621682;195539361;291621628	-	NA	NA	NA
PH_hs_0031230	1.39577e-06	5.32824e-06	840.444	407.896	0.228798	0.240517	-1.07214	0.0283584	ZNF107	zinc finger protein 107	1	51427	"NM_001013746.1,NM_016220.3"	62243639;62243603	"NP_001013768.1,NP_057304.1"	ENSG00000196247	"ENST00000423627,ENST00000395391,ENST00000344930"	"ENSP00000400037,ENSP00000378789,ENSP00000343443"
PH_hs_0035103	4.35757e-06	3.95968e-05	445.874	217.167	0.241083	0.268341	-1.06807	0.0404823	NA	NA	5	NA	NA	NA	NA	NA	NA	NA
PH_hs_0006050	3.03083e-06	1.74686e-05	527.026	256.823	0.236958	0.255904	-1.06656	0.0360986	ST6GALNAC6	"ST6 (alpha-N-acetyl-neuraminyl-2,3-beta-galactosyl-1,3)-N-acetylgalactosaminide alpha-2,6-sialyltransferase 6"	1	30815	NM_013443.3	34147672	NP_038471.2	ENSG00000160408	"ENST00000542456,ENST00000291839,ENST00000373144,ENST00000373142,ENST00000373141,ENST00000373146"	"ENSP00000438109,ENSP00000291839,ENSP00000362237,ENSP00000362235,ENSP00000362234,ENSP00000362239"
PH_hs_0030960	3.98145e-07	5.57613e-07	4485.79	2187.72	0.217179	0.217467	-1.06479	0.0204122	HADH	hydroxyacyl-CoA dehydrogenase	1	3033	"NM_001184705.2,NM_005327.4"	296179426;296179428	"NP_001171634.2,NP_005318.3"	ENSG00000138796	"ENST00000454409,ENST00000505878,ENST00000309522,ENST00000403312"	"ENSP00000395167,ENSP00000425952,ENSP00000312288,ENSP00000385638"
PH_hs_0038513	3.76622e-07	4.98554e-07	5422.31	2648.49	0.216703	0.216486	-1.0635	0.0202063	RTN3	reticulon 3	1	10313	"NM_001265590.1,NM_001265589.1,NM_201430.2,NM_201429.2,NM_201428.2,NM_006054.3,NR_049751.1,NR_049750.1"	388240769;388240767;388240765;388240766;388240764;388240761;388240774;388240773	"NP_001252519.1,NP_001252518.1,NP_958833.1,NP_958832.1,NP_958831.1,NP_006045.1,-"	ENSG00000133318	"ENST00000536011,ENST00000540798"	"ENSP00000440960,ENSP00000442733"
PH_hs_0025497	2.76827e-06	1.52351e-05	552.212	270.042	0.23596	0.253984	-1.06065	0.0360447	RND2	Rho family GTPase 2	1	8153	NM_005440.4	92091573	NP_005431.1	ENSG00000108830	ENST00000587250	ENSP00000466680
PH_hs_0040290	3.52943e-06	2.15196e-05	487.849	238.883	0.238663	0.258914	-1.06004	0.0386217	RPE|LOC729020	ribulose-5-phosphate-3-epimerase|rcRPE	4	6120|729020	NM_199229.1|NM_001143909.1	40385882|219879827	NP_954699.1|NP_001137381.1	ENSG00000197713	"ENST00000540255,ENST00000438191,ENST00000452025,ENST00000429907,ENST00000438265,ENST00000453724,ENST00000408981,ENST00000436630"	"ENSP00000439206,ENSP00000411405,ENSP00000400449,ENSP00000392279,ENSP00000397674,ENSP00000412245,ENSP00000386194,ENSP00000403808"
PH_hs_0012893	4.20648e-07	6.19016e-07	3826.3	1871.41	0.217652	0.218395	-1.05755	0.0214562	KCTD3	potassium channel tetramerisation domain containing 3	1	51133	NM_016121.3	46255025	NP_057205.2	ENSG00000136636	ENST00000259154	ENSP00000259154
PH_hs_0062466	2.725e-06	1.47362e-05	556.876	272.875	0.235788	0.253523	-1.05748	0.0363313	LOC642778|LOC100288332|LOC101060393|LOC642799	nuclear pore complex-interacting protein-like 1-like|NPIP-like protein 1-like|nuclear pore complex-interacting protein-like 1-like|nuclear pore complex-interacting protein-like 1-like	4	642778|100288332|101060393|642799	"XM_003960606.1,XM_003118694.1|XM_003960603.1,XM_003118702.1|XM_003960600.1|XM_003118697.1"	410173098;310123466|410173092;310123490|410173086|310123474	"XP_003960655.1,XP_003118742.1|XP_003960652.1,XP_003118750.1|XP_003960649.1|XP_003118745.1"	ENSG00000226232|ENSG00000183793|ENSG00000183426|ENSG00000254852|ENSG00000224712|ENSG00000214967|ENSG00000183889|ENSG00000255524	"ENST00000325845|ENST00000432570,ENST00000534094|ENST00000537062|ENST00000530328|ENST00000526520|ENST00000422673|ENST00000524823|ENST00000526428"	"ENSP00000449128|ENSP00000411109,ENSP00000435611|ENSP00000445593|ENSP00000432767|ENSP00000434172|ENSP00000410719|ENSP00000435610|ENSP00000434100"
PH_hs_0030930	3.20112e-06	1.90508e-05	512.102	251.158	0.237566	0.257143	-1.05731	0.0380536	KIAA1467	KIAA1467	1	57613	NM_020853.1	62821775	NP_065904.1	ENSG00000084444	ENST00000197268	ENSP00000197268
PH_hs_0015461	9.62535e-07	2.80392e-06	1133.34	555.191	0.225167	0.233247	-1.05698	0.0272314	LPCAT3	lysophosphatidylcholine acyltransferase 3	1	10162	NM_005768.5	42542393	NP_005759.4	ENSG00000268829|ENSG00000111684	"ENST00000593628|ENST00000261407,ENST00000535479"	"ENSP00000471656|ENSP00000261407,ENSP00000438765"
PH_hs_0013679	9.91608e-07	2.94582e-06	1103.49	541.028	0.225452	0.233783	-1.0561	0.0275659	ABHD10	abhydrolase domain containing 10	1	55347	"NM_001272069.1,NR_073571.1,NR_073570.1,NM_018394.3"	440918681;440918730;440918729;440918680	"NP_001258998.1,-,NP_060864.1"	ENSG00000144827	ENST00000273359	ENSP00000273359
PH_hs_0011674	1.8716e-06	8.36173e-06	691.197	338.025	0.231787	0.246034	-1.05567	0.0329958	SARDH	sarcosine dehydrogenase	1	1757	"NM_001134707.1,NM_007101.3"	197927445;197927444	"NP_001128179.1,NP_009032.2"	ENSG00000123453	"ENST00000439388,ENST00000371868,ENST00000371872"	"ENSP00000403084,ENSP00000360934,ENSP00000360938"
PH_hs_0016954	8.86e-06	7.5142e-05	326.476	159.57	0.249789	0.2794	-1.05171	0.0512217	FAM185A	"family with sequence similarity 185, member A"	1	222234	"NM_001145269.1,NM_001145268.1,NR_026879.1"	223671926;223671924;223718698	"NP_001138741.1,NP_001138740.1,-"	ENSG00000222011	"ENST00000409231,ENST00000420217,ENST00000442873"	"ENSP00000387066,ENSP00000400947,ENSP00000410226"
PH_hs_0044390	1.13213e-06	3.65561e-06	985.959	485.32	0.226732	0.236172	-1.05145	0.0291848	ODF2	outer dense fiber of sperm tails 2	1	4957	"NM_001242354.1,NM_153437.2,NM_153440.1,NM_153432.1,NM_153439.1,NM_153436.1"	334278917;310750411;310750409;310750405;310750403;310750401	"NP_001229283.1,NP_702915.1,NP_702918.1,NP_702910.1,NP_702917.1,NP_702914.1"	ENSG00000136811	"ENST00000448249,ENST00000546203,ENST00000393533,ENST00000372791,ENST00000372807,ENST00000372814"	"ENSP00000396687,ENSP00000437579,ENSP00000377166,ENSP00000361877,ENSP00000361893,ENSP00000361901"
PH_hs_0038770	1.59931e-06	0.000150308	792.871	389.956	0.230171	0.292991	-1.0511	0.0407112	ERLIN1	ER lipid raft associated 1	1	10613	"NM_006459.3,NM_001100626.1"	154800486;154800488	"NP_006450.2,NP_001094096.1"	NA	NA	NA
PH_hs_0020150	1.15401e-06	0.0656998	971.034	480.599	0.226919	0.702035	-1.04382	0.180968	BANF1	barrier to autointegration factor 1	1	8815	"NM_003860.3,NM_001143985.1"	221316571;221316572	"NP_003851.1,NP_001137457.1"	ENSG00000175334	"ENST00000533166,ENST00000445560,ENST00000312175,ENST00000527348"	"ENSP00000433760,ENSP00000416128,ENSP00000310275,ENSP00000432867"
PH_hs_0028482	3.18815e-07	3.5573e-07	14155.1	6970.11	0.215295	0.213604	-1.04369	0.0211652	NASP	nuclear autoantigenic sperm protein (histone-binding)	1	4678	"NM_152298.3,NM_002482.3"	304434529;304434528	"NP_689511.2,NP_002473.2"	ENSG00000132780	"ENST00000372052,ENST00000525515,ENST00000529333,ENST00000531532,ENST00000528084,ENST00000437362,ENST00000437901"	"ENSP00000361122,ENSP00000436939,ENSP00000436388,ENSP00000436778,ENSP00000435363,ENSP00000388010,ENSP00000400792"
PH_hs_0032279	5.39547e-07	9.77693e-07	2287.2	1131.16	0.219834	0.222593	-1.04165	0.0247775	NDRG2	NDRG family member 2	1	57447	"NM_201541.1,NM_201540.1,NM_201539.1,NM_201538.1,NM_201537.1,NM_016250.2,NM_201536.1,NM_201535.1"	42544223;42544221;42544219;42544217;42544215;42544214;42544212;42544210	"NP_963835.1,NP_963834.1,NP_963833.1,NP_963832.1,NP_963831.1,NP_057334.1,NP_963294.1,NP_963293.1"	ENSG00000165795	"ENST00000397855,ENST00000397856,ENST00000397858,ENST00000403829,ENST00000397844,ENST00000298684,ENST00000397847,ENST00000397851,ENST00000554143,ENST00000557353,ENST00000556147,ENST00000360463,ENST00000397853,ENST00000553503,ENST00000555158,ENST00000554104,ENST00000554770,ENST00000350792,ENST00000298687"	"ENSP00000380953,ENSP00000380954,ENSP00000380956,ENSP00000385889,ENSP00000380943,ENSP00000298684,ENSP00000380945,ENSP00000380949,ENSP00000452006,ENSP00000450446,ENSP00000451712,ENSP00000353649,ENSP00000380951,ENSP00000452306,ENSP00000452038,ENSP00000452216,ENSP00000451341,ENSP00000344620,ENSP00000298687"
PH_hs_0060910	7.2636e-07	1.68245e-06	1511.12	748.753	0.222527	0.2279	-1.0399	0.0271356	PDXDC1	pyridoxal-dependent decarboxylase domain containing 1	1	23042	NM_015027.2	190341073	NP_055842.2	ENSG00000179889	"ENST00000447912,ENST00000325823,ENST00000450288,ENST00000563679"	"ENSP00000400310,ENSP00000322807,ENSP00000391147,ENSP00000454791"
PH_hs_0023756	8.08481e-07	2.0309e-06	1343.22	665.663	0.223521	0.229828	-1.03662	0.0283656	KIF15	kinesin family member 15	1	56992	NM_020242.2	193211423	NP_064627.1	ENSG00000163808	"ENST00000422209,ENST00000453693,ENST00000425755,ENST00000438321,ENST00000326047"	"ENSP00000391205,ENSP00000400802,ENSP00000389982,ENSP00000406939,ENSP00000324020"
PH_hs_0038496	1.38174e-06	4.93277e-06	846.973	422.059	0.228697	0.239609	-1.03504	0.0330463	NA	NA	5	NA	NA	NA	NA	NA	NA	NA
PH_hs_0032331	1.3322e-05	0.000118924	279.837	138.798	0.255226	0.288189	-1.03323	0.0607407	FASTKD3	FAST kinase domains 3	1	79072	NM_024091.3	304284843	NP_076996.2	ENSG00000124279	"ENST00000507036,ENST00000511261,ENST00000264669"	"ENSP00000421798,ENSP00000424568,ENSP00000264669"
PH_hs_0061619	2.19735e-06	1.02322e-05	627.768	312.531	0.233472	0.248628	-1.03143	0.038026	ERAL1	Era G-protein-like 1 (E. coli)	1	26284	NM_005702.2	52851406	NP_005693.1	ENSG00000132591	"ENST00000580917,ENST00000461894,ENST00000412138"	"ENSP00000464402,ENSP00000464607,ENSP00000396125"
PH_hs_0024402	2.13866e-06	9.6877e-06	639.894	319.141	0.233185	0.247917	-1.02836	0.0382034	SEPT11	septin 11	1	55752	NM_018243.2	38605734	NP_060713.1	NA	NA	NA
PH_hs_0060824	6.50409e-07	1.36017e-06	1730.33	866.778	0.221516	0.225777	-1.02817	0.0277367	C20orf27	chromosome 20 open reading frame 27	1	54976	"NM_001258430.1,NM_001258429.1,NM_001039140.2,NR_047675.1"	385862237;385731626;385862236;385862239	"NP_001245359.1,NP_001245358.1,NP_001034229.1,-"	ENSG00000101220	"ENST00000379772,ENST00000399672,ENST00000217195,ENST00000399683"	"ENSP00000369097,ENSP00000382580,ENSP00000217195,ENSP00000382591"
PH_hs_0004483	5.02147e-07	8.52511e-07	2586.63	1287.89	0.219198	0.22131	-1.0279	0.025877	DLGAP5	"discs, large (Drosophila) homolog-associated protein 5"	1	9787	"NM_001146015.1,NM_014750.4"	226371668;226371666	"NP_001139487.1,NP_055565.3"	ENSG00000126787	"ENST00000247191,ENST00000395425"	"ENSP00000247191,ENSP00000378815"
PH_hs_0028214	5.35597e-06	3.60697e-05	402.032	201.115	0.243522	0.266834	-1.02546	0.0492233	EDARADD	EDAR-associated death domain	1	128178	"NM_080738.3,NM_145861.2"	153267424;153267417	"NP_542776.1,NP_665860.2"	NA	NA	NA
PH_hs_0030991	2.9824e-07	3.10097e-07	38022.4	19343.9	0.214739	0.212464	-1.02435	0.0227914	IDH1	"isocitrate dehydrogenase 1 (NADP+), soluble"	1	3417	NM_005896.2	28178824	NP_005887.2	ENSG00000138413	"ENST00000415913,ENST00000446179,ENST00000345146"	"ENSP00000390265,ENSP00000410513,ENSP00000260985"
PH_hs_0002275	2.6024e-06	1.29408e-05	570.867	286.094	0.235287	0.251747	-1.02372	0.0410043	GEMIN5	gem (nuclear organelle) associated protein 5	1	25929	"NM_001252156.1,NM_015465.4"	356461015;356461014	"NP_001239085.1,NP_056280.2"	ENSG00000082516	ENST00000285873	ENSP00000285873
PH_hs_0042601	3.68604e-07	4.72023e-07	5896.17	2951.58	0.21652	0.216011	-1.02348	0.0242637	C19orf70	chromosome 19 open reading frame 70	1	125988	NM_205767.1	45387954	NP_991330.1	ENSG00000174917	"ENST00000309324,ENST00000587950"	"ENSP00000309561,ENSP00000468723"
PH_hs_0004313	3.22923e-07	2.22941e-06	12571.2	6284.61	0.215402	0.230802	-1.02312	0.0257273	NOLC1	nucleolar and coiled-body phosphoprotein 1	1	9221	NM_004741.3	148596948	NP_004732.2	NA	NA	NA
PH_hs_0011680	1.37665e-06	4.81233e-06	848.839	426.78	0.22866	0.23932	-1.02248	0.0348016	PFKFB4	"6-phosphofructo-2-kinase/fructose-2,6-biphosphatase 4"	1	5210	NM_004567.2	19923257	NP_004558.1	ENSG00000114268	ENST00000232375	ENSP00000232375
PH_hs_0030703	7.16579e-06	5.3328e-05	355.393	177.51	0.24709	0.27332	-1.02223	0.0537511	FAM111A	"family with sequence similarity 111, member A"	1	63901	"NM_001142521.1,NM_001142520.1,NM_001142519.1,NM_198847.2,NM_022074.3"	215983097;215983095;215983093;215983092;215983091	"NP_001135993.1,NP_001135992.1,NP_001135991.1,NP_942144.1,NP_071357.2"	ENSG00000166801	"ENST00000420244,ENST00000531147,ENST00000533703,ENST00000361723,ENST00000528737"	"ENSP00000406683,ENSP00000431631,ENSP00000433154,ENSP00000355264,ENSP00000434435"
PH_hs_0031622	3.60689e-05	0.000377181	198.684	98.1971	0.270098	0.314363	-1.02191	0.0814321	PHOSPHO2-KLHL23|KLHL23	PHOSPHO2-KLHL23 readthrough|kelch-like 23 (Drosophila)	4	100526832|151230	NM_001199290.1|NM_144711.5	313151203|313151205	NP_001186219.1|NP_653312.2	ENSG00000213160	ENST00000272797	ENSP00000272797
PH_hs_0002899	1.06398e-05	8.7956e-05	304.09	152.017	0.252187	0.282326	-1.02072	0.0598165	PRR15L	proline rich 15-like	1	79170	NM_024320.3	384551667	NP_077296.1	ENSG00000167183	ENST00000300557	ENSP00000300557
PH_hs_0035201	2.57653e-05	0.000254397	222.004	110.472	0.264798	0.30468	-1.02048	0.0750319	NRARP	NOTCH-regulated ankyrin repeat protein	1	441478	NM_001004354.2	219555686	NP_001004354.1	ENSG00000198435	ENST00000356628	ENSP00000349041
PH_hs_0060828	4.9828e-06	3.22169e-05	415.092	208.669	0.24266	0.265042	-1.01987	0.0493045	TRIB3	tribbles homolog 3 (Drosophila)	1	57761	NM_021158.3	41327717	NP_066981.2	ENSG00000101255	"ENST00000422053,ENST00000449710"	"ENSP00000415416,ENSP00000391873"
PH_hs_0006397	4.81136e-07	8.01378e-07	2803.97	1402.14	0.218822	0.220738	-1.01966	0.026595	previous version conserved probe	NA	7	NA	NA	NA	NA	NA	NA	NA
PH_hs_0027815	3.01375e-05	0.000303272	210.811	104.807	0.267229	0.308894	-1.01903	0.0784266	KIAA1430	KIAA1430	1	57587	NM_020827.1	149944409	NP_065878.1	NA	NA	NA
PH_hs_0004341	3.86325e-07	5.15447e-07	4950.32	2493.64	0.21692	0.216777	-1.01899	0.0251014	CENPE	"centromere protein E, 312kDa"	1	1062	NM_001813.2	71061467	NP_001804.2	ENSG00000138778	"ENST00000265148,ENST00000380026"	"ENSP00000265148,ENSP00000369365"
PH_hs_0009352	1.44548e-05	0.000127074	271.442	135.965	0.256356	0.289525	-1.01871	0.0651058	STC2	stanniocalcin 2	1	8614	NM_003714.2	61676085	NP_003705.1	NA	NA	NA
PH_hs_0028643	4.37594e-06	2.67537e-05	440.277	221.888	0.241132	0.262168	-1.01834	0.0479352	CAMK1	calcium/calmodulin-dependent protein kinase I	1	8536	NM_003656.4	325995171	NP_003647.1	NA	NA	NA
PH_hs_0006093	3.2302e-07	3.57132e-07	13631.8	6843.58	0.215405	0.213637	-1.01671	0.0241453	DEK	DEK oncogene	1	7913	"NM_001134709.1,NM_003472.3"	197927453;110349790	"NP_001128181.1,NP_003463.1"	ENSG00000124795	ENST00000397239	ENSP00000380414
PH_hs_0003499	4.24709e-07	6.17665e-07	3730.23	1877.08	0.217735	0.218375	-1.01647	0.0260627	SMC4	structural maintenance of chromosomes 4	1	10051	"NM_001002800.1,NM_005496.3"	50658062;50658064	"NP_001002800.1,NP_005487.3"	ENSG00000113810	"ENST00000360111,ENST00000344722,ENST00000357388"	"ENSP00000353225,ENSP00000341382,ENSP00000349961"
PH_hs_0032931	4.39591e-07	6.59491e-07	3422.41	1720.34	0.218034	0.218963	-1.01627	0.0263316	PCGF2	polycomb group ring finger 2	1	7703	NM_007144.2	37595566	NP_009075.1	ENSG00000056661	"ENST00000360797,ENST00000578487,ENST00000580830"	"ENSP00000354033,ENSP00000462537,ENSP00000461961"
PH_hs_0040227	3.13635e-07	3.4367e-07	16685.7	8317.48	0.215158	0.213316	-1.0162	0.0240322	CCT2	"chaperonin containing TCP1, subunit 2 (beta)"	1	10576	"NM_001198842.1,NM_006431.2"	311771534;57165416	"NP_001185771.1,NP_006422.1"	NA	NA	NA
PH_hs_0043321	3.01573e-06	1.5776e-05	527.959	266.265	0.236903	0.25447	-1.01585	0.0439477	MRPS25	mitochondrial ribosomal protein S25	1	64432	NM_022497.3	36287129	NP_071942.1	ENSG00000131368	ENST00000253686	ENSP00000253686
PH_hs_0060892	1.6864e-06	6.60716e-06	738.77	372.016	0.230713	0.243105	-1.01501	0.0378945	FNDC3A	fibronectin type III domain containing 3A	1	22862	"NM_014923.3,NM_001079673.1"	118918396;118918394	"NP_055738.3,NP_001073141.1"	ENSG00000102531	"ENST00000541916,ENST00000492622"	"ENSP00000441831,ENSP00000417257"
PH_hs_0023646	8.49376e-07	2.15314e-06	1276.99	643.002	0.223983	0.230437	-1.01496	0.0316145	ROCK1	"Rho-associated, coiled-coil containing protein kinase 1"	1	6093	NM_005406.2	112382209	NP_005397.1	NA	NA	NA
PH_hs_0044699	1.18804e-06	3.7453e-06	948.647	479.655	0.227203	0.236445	-1.01376	0.0347243	ABCB4	"ATP-binding cassette, sub-family B (MDR/TAP), member 4"	1	5244	"NM_018849.2,NM_018850.2,NM_000443.3"	112380626;112380624;112380625	"NP_061337.1,NP_061338.1,NP_000434.1"	ENSG00000005471	"ENST00000545634,ENST00000358400,ENST00000453593,ENST00000265723,ENST00000359206"	"ENSP00000437465,ENSP00000351172,ENSP00000392983,ENSP00000265723,ENSP00000352135"
PH_hs_0040532	6.08195e-06	4.18877e-05	380.578	191.673	0.245061	0.269261	-1.01342	0.053171	previous version conserved probe	NA	7	NA	NA	NA	NA	NA	NA	NA
PH_hs_0061653	8.96846e-07	2.3539e-06	1210.76	610.899	0.224496	0.231374	-1.01324	0.0323148	CDC7	cell division cycle 7 homolog (S. cerevisiae)	1	8317	"NM_001134420.1,NM_001134419.1,NM_003503.3"	197313666;197313664;197313663	"NP_001127892.1,NP_001127891.1,NP_003494.1"	ENSG00000097046	ENST00000430031	ENSP00000407477
PH_hs_0035681	1.90234e-05	0.000181396	246.257	123.691	0.260268	0.297017	-1.0114	0.0717036	NR6A1	"nuclear receptor subfamily 6, group A, member 1"	1	2649	"NM_001489.3,NM_033334.2"	53729326;53729324	"NP_001480.3,NP_201591.2"	ENSG00000148200	"ENST00000344523,ENST00000416460,ENST00000373584"	"ENSP00000341135,ENSP00000413701,ENSP00000362686"
PH_hs_0030139	2.87848e-06	1.45947e-05	541.018	273.819	0.236389	0.25339	-1.01035	0.044363	SLCO1B3	"solute carrier organic anion transporter family, member 1B3"	1	28234	NM_019844.3	375065831	NP_062818.1	ENSG00000111700	"ENST00000261196,ENST00000381545"	"ENSP00000261196,ENSP00000370956"
PH_hs_0061100	6.11688e-06	4.18709e-05	379.646	191.673	0.245131	0.269255	-1.00982	0.0539488	DTWD1	DTW domain containing 1	1	56986	"NM_001144955.1,NM_020234.5"	222352140;222352139	"NP_001138427.1,NP_064619.2"	ENSG00000104047	"ENST00000415425,ENST00000251250,ENST00000403028"	"ENSP00000398958,ENSP00000251250,ENSP00000385399"
PH_hs_0043092	1.8294e-06	7.47919e-06	701.458	354.076	0.231551	0.244634	-1.00964	0.0395848	DCUN1D1	"DCN1, defective in cullin neddylation 1, domain containing 1 (S. cerevisiae)"	1	54165	NM_020640.2	36030882	NP_065691.2	NA	NA	NA
PH_hs_0013935	2.65004e-06	1.29407e-05	565.271	286.094	0.235484	0.251747	-1.00939	0.043596	KIF23	kinesin family member 23	1	9493	"NM_004856.5,NM_138555.2"	332634776;332634771	"NP_004847.2,NP_612565.1"	ENSG00000137807	"ENST00000537891,ENST00000260363,ENST00000558585,ENST00000352331,ENST00000559279"	"ENSP00000442969,ENSP00000260363,ENSP00000453102,ENSP00000304978,ENSP00000453386"
PH_hs_0044171	1.54041e-06	5.66053e-06	784.476	397.509	0.22979	0.241237	-1.00843	0.0380224	ARHGAP11A	Rho GTPase activating protein 11A	1	9824	NM_199357.1	40788017	NP_955389.1	ENSG00000198826	"ENST00000562481,ENST00000567348"	"ENSP00000455593,ENSP00000454575"
PH_hs_0060815	5.67616e-07	1.04937e-06	2097.84	1063.17	0.220287	0.223264	-1.00794	0.0292977	LRRC61	leucine rich repeat containing 61	1	65999	"NM_001142928.1,NM_023942.2"	218931216;218931215	"NP_001136400.1,NP_076431.1"	ENSG00000127399	"ENST00000493307,ENST00000359623,ENST00000323078"	"ENSP00000420560,ENSP00000352642,ENSP00000339047"
PH_hs_0060943	1.10837e-05	0.125491	299.426	151.072	0.252732	0.922582	-1.00782	0.308067	NA	NA	1	NA	NA	NA	NA	ENSG00000106603	"ENST00000446564,ENST00000446330,ENST00000415076"	"ENSP00000413777,ENSP00000416406,ENSP00000400759"
PH_hs_0061175	1.22335e-06	3.89886e-06	930.924	473.046	0.22749	0.236899	-1.00686	0.0360361	RASSF8	Ras association (RalGDS/AF-6) domain family (N-terminal) member 8	1	11228	"NM_001164748.1,NM_001164747.1,NM_001164746.1"	258613932;258613930;258613928	"NP_001158220.1,NP_001158219.1,NP_001158218.1"	ENSG00000123094	ENST00000405154	ENSP00000384491
PH_hs_0014769	1.15508e-06	3.55511e-06	970.102	492.874	0.226928	0.235859	-1.00674	0.0355208	PCTP	phosphatidylcholine transfer protein	1	58488	"NM_001102402.2,NM_021213.3"	308736990;308736989	"NP_001095872.1,NP_067036.2"	ENSG00000141179	"ENST00000325214,ENST00000417982,ENST00000574249,ENST00000576183,ENST00000268896"	"ENSP00000325181,ENSP00000415185,ENSP00000460616,ENSP00000459793,ENSP00000268896"
PH_hs_0004479	3.09207e-05	0.000310792	208.945	104.807	0.267634	0.309494	-1.00605	0.0822771	PXK	PX domain containing serine/threonine kinase	1	54899	NM_017771.3	142343793	NP_060241.2	ENSG00000168297	"ENST00000536660,ENST00000383716,ENST00000302779,ENST00000493474,ENST00000479134,ENST00000479241,ENST00000463280,ENST00000356151"	"ENSP00000438356,ENSP00000373222,ENSP00000305045,ENSP00000418836,ENSP00000418202,ENSP00000419049,ENSP00000417903,ENSP00000348472"
PH_hs_0010496	1.45693e-06	5.13739e-06	815.258	414.505	0.229228	0.240086	-1.00511	0.0379891	TMEM241	transmembrane protein 241	1	85019	NM_032933.4	109150411	NP_116322.3	ENSG00000134490	"ENST00000473688,ENST00000477053,ENST00000383233"	"ENSP00000431584,ENSP00000437280,ENSP00000372720"
PH_hs_0030584	3.78351e-07	4.9233e-07	5330.89	2712.7	0.216742	0.216377	-1.00493	0.0266631	GPR89A|GPR89C|GPR89B	G protein-coupled receptor 89A|G protein-coupled receptor 89C|G protein-coupled receptor 89B	4	653519|728932|51463	"NM_001097612.1,NM_001097613.2,NR_036541.1|NM_001097616.1|NM_016334.3"	148228818;303304976;303304980|148234740|148230342	"NP_001091081.1,NP_001091082.2,-|NP_001091085.1|NP_057418.1"	ENSG00000264776|ENSG00000264337|ENSG00000188092|ENSG00000196644|ENSG00000117262	"ENST00000580001|ENST00000577475,ENST00000583232,ENST00000582382,ENST00000582339,ENST00000582624|ENST00000314163|ENST00000447947|ENST00000454423,ENST00000462900,ENST00000534502,ENST00000460277,ENST00000313835"	"ENSP00000463624|ENSP00000462369,ENSP00000463147,ENSP00000462672,ENSP00000461974,ENSP00000463679|ENSP00000358233|ENSP00000399563|ENSP00000410203,ENSP00000432248,ENSP00000434495,ENSP00000436705,ENSP00000319673"
PH_hs_0001112	1.25988e-05	0.000104003	285.434	144.463	0.254462	0.28554	-1.00413	0.0660279	SLC27A2	"solute carrier family 27 (fatty acid transporter), member 2"	1	11001	"NM_003645.3,NM_001159629.1"	227499618;227499620	"NP_003636.2,NP_001153101.1"	ENSG00000140284	"ENST00000544960,ENST00000380902,ENST00000267842"	"ENSP00000444549,ENSP00000370289,ENSP00000267842"
PH_hs_0044336	4.83317e-07	7.8394e-07	2778.78	1404.97	0.218862	0.220535	-1.00373	0.0286251	MBTD1	mbt domain containing 1	1	54799	NM_017643.2	158508475	NP_060113.2	ENSG00000011258	"ENST00000415868,ENST00000586178"	"ENSP00000403946,ENSP00000468304"
PH_hs_0043069	1.50887e-06	5.41625e-06	795.67	405.063	0.229581	0.240711	-1.00237	0.0387773	SLC25A40	"solute carrier family 25, member 40"	1	55972	NM_018843.3	301601645	NP_061331.2	ENSG00000075303	"ENST00000429674,ENST00000446236"	"ENSP00000405566,ENSP00000401473"
PH_hs_0013529	7.98564e-06	5.8194e-05	341.401	172.789	0.248457	0.274832	-1.00164	0.0594114	C9orf41	chromosome 9 open reading frame 41	1	138199	NM_152420.1	22748888	NP_689633.1	NA	NA	NA
PH_hs_0027952	2.43372e-06	1.12682e-05	592.322	301.201	0.234563	0.249895	-1.00141	0.0440253	TMEM135	transmembrane protein 135	1	65084	"NM_022918.3,NM_001168724.1,NR_033149.1"	281182570;281182572;281182595	"NP_075069.3,NP_001162195.1,-"	ENSG00000166575	ENST00000305494	ENSP00000306344
[truncated: 918 more rows]
